# Supplementary material for: 3,9-Di-tert-butyl-2,4,8,10-tetra­oxaspiro­[5.5]undeca­ne
Source: Acta Crystallogr Sect E Struct Rep Online. 2010 Nov 30;66(Pt 12):o3368. doi: 10.1107/S1600536810049524 (PMC3011739; doi:10.1107/S1600536810049524)
Supplement: Supplementary file 1 [file e-66-o3368-sup1.cif]

##############################################################################
###                                                                        ###
###        Electronic paper (Acta Crystallographica Section E)             ###
###                                                                        ###
##############################################################################
#                                                                            #
# This CIF contains the data in a paper accepted for publication in Acta     #
# Crystallographica Section E. It conforms to the requirements of Notes      #
# for Authors for Section E, and has been peer reviewed under the auspices   #
# of the IUCr Commission on Journals.                                        #
#                                                                            #
# Full details of the Crystallographic Information File format               #
# are given in the paper "The Crystallographic Information File (CIF):       #
# a New Standard Archive File for Crystallography" by S. R. Hall, F. H.      #
# Allen and I. D. Brown [Acta Cryst. (1991), A47, 655-685].                  #
#                                                                            #
# The current version of the core CIF dictionary is obtainable from          #
# ftp://ftp.iucr.org/pub/cif_core.dic. The current version number is 2.4.    #
#                                                                            #
# Software is freely available for graphical display of the structure(s) in  #
# this CIF.  For information consult the CIF home page http://www.iucr.org/  #
# cif/home.html                                                              #
#                                                                            #
# This file may be used for bona fide research purposes within the           #
# scientific community so long as proper attribution is given to the journal # 
# article from which it was obtained.                                        #
#                                                                            #
##############################################################################
                                             
data_I
_audit_creation_method     SHELXL-97
_chemical_name_systematic
;
3,9-Di-<i>tert</i>-butyl-2,4,8,10-tetraoxaspiro[5.5]undecane
;
_chemical_name_common     ?
_chemical_formula_moiety     'C15 H28 O4'
_chemical_formula_sum     'C15 H28 O4'
_chemical_formula_iupac     'C15 H28 O4'
_chemical_formula_weight     272.37
_chemical_melting_point_gt     451
_chemical_melting_point_lt     452
_symmetry_cell_setting     monoclinic
_symmetry_space_group_name_H-M     'C 2/c'
_symmetry_space_group_name_Hall     '-C 2yc'
loop_
    _symmetry_equiv_pos_as_xyz
    'x, y, z'
    '-x, y, -z+1/2'
    'x+1/2, y+1/2, z'
    '-x+1/2, y+1/2, -z+1/2'
    '-x, -y, -z'
    'x, -y, z-1/2'
    '-x+1/2, -y+1/2, -z'
    'x+1/2, -y+1/2, z-1/2'
_cell_length_a     26.726(4)
_cell_length_b     5.7894(8)
_cell_length_c     11.2635(15)
_cell_angle_alpha     90.00
_cell_angle_beta     113.846(4)
_cell_angle_gamma     90.00
_cell_volume     1594.0(4)
_cell_formula_units_Z     4
_cell_measurement_reflns_used     3133
_cell_measurement_theta_min     3.11
_cell_measurement_theta_max     25.78
_cell_measurement_temperature     295(2)
_exptl_crystal_description     block
_exptl_crystal_colour     colorless
_exptl_crystal_size_max     0.35
_exptl_crystal_size_mid     0.32
_exptl_crystal_size_min     0.15
_exptl_crystal_density_diffrn     1.135
_exptl_crystal_density_meas     ?
_exptl_crystal_density_method     'not measured'
_exptl_crystal_F_000     600
_exptl_absorpt_coefficient_mu     0.080
_exptl_absorpt_correction_type     multi-scan
_exptl_absorpt_process_details     '(SADABS; Bruker, 2000)'
_exptl_absorpt_correction_T_min     0.9724
_exptl_absorpt_correction_T_max     0.9881
_exptl_special_details
;
;
_diffrn_ambient_temperature     295(2)
_diffrn_radiation_type     MoK\a
_diffrn_radiation_wavelength     0.71073
_diffrn_radiation_source     'fine-focus sealed tube'
_diffrn_radiation_monochromator     graphite
_diffrn_measurement_device_type     'Bruker APEXII CCD'
_diffrn_measurement_method     '\f and \w'
_diffrn_detector_area_resol_mean     ?
_diffrn_reflns_number     4400
_diffrn_reflns_av_R_equivalents     0.0192
_diffrn_reflns_av_sigmaI/netI     0.0213
_diffrn_reflns_theta_min     3.33
_diffrn_reflns_theta_max     25.78
_diffrn_reflns_theta_full     25.78
_diffrn_measured_fraction_theta_max     0.990
_diffrn_measured_fraction_theta_full     0.990
_diffrn_reflns_limit_h_min     -26
_diffrn_reflns_limit_h_max     32
_diffrn_reflns_limit_k_min     -6
_diffrn_reflns_limit_k_max     7
_diffrn_reflns_limit_l_min     -13
_diffrn_reflns_limit_l_max     13
_refine_special_details
;
Refinement of <i>F</i>^2^ against ALL reflections. The weighted <i>R</i>-factor
<i>wR</i> and goodness of fit <i>S</i> are based on <i>F</i>^2^, conventional
<i>R</i>-factors <i>R</i> are based on <i>F</i>, with <i>F</i> set to zero for
negative <i>F</i>^2^. The threshold expression of <i>F</i>^2^ >
\s(<i>F</i>^2^) is used only for calculating <i>R</i>-factors(gt) <i>etc</i>.
and is not relevant to the choice of reflections for refinement.
<i>R</i>-factors based on <i>F</i>^2^ are statistically about twice as large
as those based on <i>F</i>, and <i>R</i>- factors based on ALL data will be
even larger.
;
_reflns_number_total     1513
_reflns_number_gt     1347
_reflns_threshold_expression     I>2sigma(I)
_refine_ls_structure_factor_coef     Fsqd
_refine_ls_matrix_type     full
_refine_ls_R_factor_all     0.0458
_refine_ls_R_factor_gt     0.0416
_refine_ls_wR_factor_gt     0.1356
_refine_ls_wR_factor_ref     0.1448
_refine_ls_goodness_of_fit_ref     1.027
_refine_ls_restrained_S_all     1.027
_refine_ls_number_reflns     1513
_refine_ls_number_parameters     90
_refine_ls_number_restraints     0
_refine_ls_hydrogen_treatment     constr
_refine_ls_weighting_scheme     calc
_refine_ls_weighting_details
              'w=1/[\s^2^(Fo^2^)+(0.1000P)^2^+0.4000P] where P=(Fo^2^+2Fc^2^)/3'
_atom_sites_solution_hydrogens     geom
_atom_sites_solution_primary     direct
_atom_sites_solution_secondary     difmap
_refine_ls_shift/su_max     0.000
_refine_ls_shift/su_mean     0.000
_refine_diff_density_max     0.213
_refine_diff_density_min     -0.252
_refine_ls_extinction_method     none
_refine_ls_extinction_coef     ?
loop_
    _atom_type_symbol
    _atom_type_description
    _atom_type_scat_dispersion_real
    _atom_type_scat_dispersion_imag
    _atom_type_scat_source
    'C' 'C' 0.0033 0.0016
                         'International Tables Vol C Tables 4.2.6.8 and 6.1.1.4'
    'H' 'H' 0.0000 0.0000
                         'International Tables Vol C Tables 4.2.6.8 and 6.1.1.4'
    'O' 'O' 0.0106 0.0060
                         'International Tables Vol C Tables 4.2.6.8 and 6.1.1.4'
_computing_data_collection     'APEX2 (Bruker, 2000)'
_computing_cell_refinement     'SAINT (Bruker, 2000)'
_computing_data_reduction     'SAINT (Bruker, 2000)'
_computing_structure_solution     'SHELXS97 (Sheldrick, 2008)'
_computing_structure_refinement     'SHELXL97 (Sheldrick, 2008)'
_computing_molecular_graphics     'SHELXTL (Sheldrick, 2008)'
_computing_publication_material     'SHELXL97 (Sheldrick, 2008)'
loop_
    _atom_site_type_symbol
    _atom_site_label
    _atom_site_fract_x
    _atom_site_fract_y
    _atom_site_fract_z
    _atom_site_U_iso_or_equiv
    _atom_site_adp_type
    _atom_site_calc_flag
    _atom_site_refinement_flags
    _atom_site_occupancy
    _atom_site_disorder_assembly
    _atom_site_disorder_group
    C C1 0.0000 0.5543(3) 0.2500 0.0352(4) Uani d S 1 . .
    C C2 0.03372(5) 0.4010(2) 0.36479(11) 0.0457(4) Uani d . 1 . .
    H H2A 0.0094 0.3201 0.3953 0.055 Uiso calc R 1 . .
    H H2B 0.0531 0.2865 0.3366 0.055 Uiso calc R 1 . .
    C C3 0.10728(4) 0.66075(19) 0.42765(10) 0.0374(3) Uani d . 1 . .
    H H3 0.1261 0.5544 0.3918 0.045 Uiso calc R 1 . .
    C C4 0.03957(4) 0.7056(2) 0.21734(10) 0.0387(3) Uani d . 1 . .
    H H4A 0.0598 0.6105 0.1811 0.046 Uiso calc R 1 . .
    H H4B 0.0191 0.8192 0.1527 0.046 Uiso calc R 1 . .
    C C5 0.14972(5) 0.7871(2) 0.54331(11) 0.0433(3) Uani d . 1 . .
    C C6 0.12174(6) 0.9403(3) 0.60883(13) 0.0582(4) Uani d . 1 . .
    H H6A 0.0987 1.0505 0.5473 0.087 Uiso calc R 1 . .
    H H6B 0.1490 1.0204 0.6805 0.087 Uiso calc R 1 . .
    H H6C 0.1000 0.8462 0.6398 0.087 Uiso calc R 1 . .
    C C7 0.18565(6) 0.6080(3) 0.64011(15) 0.0683(5) Uani d . 1 . .
    H H7A 0.1634 0.5132 0.6692 0.102 Uiso calc R 1 . .
    H H7B 0.2128 0.6855 0.7131 0.102 Uiso calc R 1 . .
    H H7C 0.2034 0.5130 0.5988 0.102 Uiso calc R 1 . .
    C C8 0.18477(6) 0.9364(3) 0.49431(15) 0.0643(4) Uani d . 1 . .
    H H8A 0.1981 0.8436 0.4427 0.096 Uiso calc R 1 . .
    H H8B 0.2152 0.9985 0.5670 0.096 Uiso calc R 1 . .
    H H8C 0.1630 1.0607 0.4426 0.096 Uiso calc R 1 . .
    O O1 0.07228(3) 0.53230(14) 0.46900(7) 0.0424(3) Uani d . 1 . .
    O O2 0.07695(3) 0.82062(13) 0.33090(7) 0.0382(3) Uani d . 1 . .
loop_
    _atom_site_aniso_label
    _atom_site_aniso_U_11
    _atom_site_aniso_U_22
    _atom_site_aniso_U_33
    _atom_site_aniso_U_12
    _atom_site_aniso_U_13
    _atom_site_aniso_U_23
    C1 0.0386(8) 0.0345(8) 0.0284(8) 0.000 0.0094(6) 0.000
    C2 0.0484(7) 0.0370(6) 0.0406(7) -0.0019(5) 0.0065(6) 0.0047(5)
    C3 0.0360(6) 0.0408(6) 0.0326(6) 0.0058(4) 0.0111(5) 0.0006(4)
    C4 0.0391(6) 0.0486(7) 0.0266(5) -0.0005(5) 0.0114(5) -0.0003(4)
    C5 0.0410(6) 0.0457(7) 0.0337(6) 0.0034(5) 0.0052(5) -0.0004(5)
    C6 0.0714(9) 0.0581(8) 0.0399(7) 0.0047(7) 0.0173(6) -0.0101(6)
    C7 0.0557(8) 0.0646(9) 0.0557(8) 0.0097(7) -0.0074(7) 0.0053(7)
    C8 0.0473(7) 0.0774(11) 0.0579(9) -0.0140(7) 0.0107(6) -0.0029(7)
    O1 0.0457(5) 0.0433(5) 0.0310(5) -0.0019(3) 0.0081(4) 0.0060(3)
    O2 0.0382(5) 0.0424(5) 0.0296(5) -0.0031(3) 0.0090(4) 0.0028(3)
_geom_special_details
;
All e.s.d.'s (except the e.s.d. in the dihedral angle between two l.s. planes)
are estimated using the full covariance matrix. The cell e.s.d.'s are taken
into account individually in the estimation of e.s.d.'s in distances, angles
and torsion angles; correlations between e.s.d.'s in cell parameters are only
used when they are defined by crystal symmetry. An approximate (isotropic)
treatment of cell e.s.d.'s is used for estimating e.s.d.'s involving l.s.
planes.
;
loop_
    _geom_bond_atom_site_label_1
    _geom_bond_atom_site_label_2
    _geom_bond_site_symmetry_2
    _geom_bond_distance
    _geom_bond_publ_flag
    C1 C2 2 1.5261(14) ?
    C1 C2 . 1.5261(14) ?
    C1 C4 2 1.5281(14) ?
    C1 C4 . 1.5282(14) ?
    C2 O1 . 1.4281(14) ?
    C2 H2A . 0.9700 ?
    C2 H2B . 0.9700 ?
    C3 O2 . 1.4096(12) ?
    C3 O1 . 1.4132(13) ?
    C3 C5 . 1.5244(15) ?
    C3 H3 . 0.9800 ?
    C4 O2 . 1.4299(13) ?
    C4 H4A . 0.9700 ?
    C4 H4B . 0.9700 ?
    C5 C6 . 1.5288(18) ?
    C5 C7 . 1.5293(17) ?
    C5 C8 . 1.5322(19) ?
    C6 H6A . 0.9600 ?
    C6 H6B . 0.9600 ?
    C6 H6C . 0.9600 ?
    C7 H7A . 0.9600 ?
    C7 H7B . 0.9600 ?
    C7 H7C . 0.9600 ?
    C8 H8A . 0.9600 ?
    C8 H8B . 0.9600 ?
    C8 H8C . 0.9600 ?
loop_
    _geom_angle_atom_site_label_1
    _geom_angle_atom_site_label_2
    _geom_angle_atom_site_label_3
    _geom_angle_site_symmetry_1
    _geom_angle_site_symmetry_3
    _geom_angle
    _geom_angle_publ_flag
    C2 C1 C2 2 . 108.90(12) ?
    C2 C1 C4 2 2 107.94(6) ?
    C2 C1 C4 . 2 111.00(7) ?
    C2 C1 C4 2 . 111.00(7) ?
    C2 C1 C4 . . 107.94(6) ?
    C4 C1 C4 2 . 110.06(13) ?
    O1 C2 C1 . . 111.69(9) ?
    O1 C2 H2A . . 109.3 ?
    C1 C2 H2A . . 109.3 ?
    O1 C2 H2B . . 109.3 ?
    C1 C2 H2B . . 109.3 ?
    H2A C2 H2B . . 107.9 ?
    O2 C3 O1 . . 110.49(8) ?
    O2 C3 C5 . . 110.02(9) ?
    O1 C3 C5 . . 109.50(8) ?
    O2 C3 H3 . . 108.9 ?
    O1 C3 H3 . . 108.9 ?
    C5 C3 H3 . . 108.9 ?
    O2 C4 C1 . . 110.67(7) ?
    O2 C4 H4A . . 109.5 ?
    C1 C4 H4A . . 109.5 ?
    O2 C4 H4B . . 109.5 ?
    C1 C4 H4B . . 109.5 ?
    H4A C4 H4B . . 108.1 ?
    C3 C5 C6 . . 110.53(10) ?
    C3 C5 C7 . . 108.66(10) ?
    C6 C5 C7 . . 109.75(11) ?
    C3 C5 C8 . . 108.36(10) ?
    C6 C5 C8 . . 109.63(11) ?
    C7 C5 C8 . . 109.89(11) ?
    C5 C6 H6A . . 109.5 ?
    C5 C6 H6B . . 109.5 ?
    H6A C6 H6B . . 109.5 ?
    C5 C6 H6C . . 109.5 ?
    H6A C6 H6C . . 109.5 ?
    H6B C6 H6C . . 109.5 ?
    C5 C7 H7A . . 109.5 ?
    C5 C7 H7B . . 109.5 ?
    H7A C7 H7B . . 109.5 ?
    C5 C7 H7C . . 109.5 ?
    H7A C7 H7C . . 109.5 ?
    H7B C7 H7C . . 109.5 ?
    C5 C8 H8A . . 109.5 ?
    C5 C8 H8B . . 109.5 ?
    H8A C8 H8B . . 109.5 ?
    C5 C8 H8C . . 109.5 ?
    H8A C8 H8C . . 109.5 ?
    H8B C8 H8C . . 109.5 ?
    C3 O1 C2 . . 111.29(8) ?
    C3 O2 C4 . . 111.17(8) ?
loop_
    _geom_torsion_atom_site_label_1
    _geom_torsion_atom_site_label_2
    _geom_torsion_atom_site_label_3
    _geom_torsion_atom_site_label_4
    _geom_torsion_site_symmetry_1
    _geom_torsion_site_symmetry_2
    _geom_torsion_site_symmetry_3
    _geom_torsion_site_symmetry_4
    _geom_torsion
    _geom_torsion_publ_flag
    C2 C1 C2 O1 2 . . . 171.24(12) ?
    C4 C1 C2 O1 2 . . . -70.06(12) ?
    C4 C1 C2 O1 . . . . 50.64(12) ?
    C2 C1 C4 O2 2 . . . -170.67(8) ?
    C2 C1 C4 O2 . . . . -51.39(12) ?
    C4 C1 C4 O2 2 . . . 69.89(7) ?
    O2 C3 C5 C6 . . . . 65.24(12) ?
    O1 C3 C5 C6 . . . . -56.37(13) ?
    O2 C3 C5 C7 . . . . -174.28(10) ?
    O1 C3 C5 C7 . . . . 64.11(12) ?
    O2 C3 C5 C8 . . . . -54.91(12) ?
    O1 C3 C5 C8 . . . . -176.52(10) ?
    O2 C3 O1 C2 . . . . 61.88(11) ?
    C5 C3 O1 C2 . . . . -176.78(9) ?
    C1 C2 O1 C3 . . . . -56.61(11) ?
    O1 C3 O2 C4 . . . . -63.27(10) ?
    C5 C3 O2 C4 . . . . 175.71(8) ?
    C1 C4 O2 C3 . . . . 58.78(11) ?
data_global
_journal_data_validation_number     ?
_journal_date_recd_electronic     2010-11-23
_journal_date_accepted     2010-11-26
_journal_name_full     'Acta Crystallographica, Section E'
_journal_year     2010
_journal_volume     66
_journal_issue     12
_journal_page_first     o3368
_journal_page_last     o3368
_journal_paper_category     QO
_journal_coeditor_code     SI2313
_publ_contact_author_name     'Prof. Xiaoqiang Sun'
_publ_contact_author_address
;
Key Laboratory of Fine Chemical Engineering
Changzhou University
Changzhou 213164
Jiangsu, People's Republic of China
;
_publ_contact_author_email     chemsxq@yahoo.com.cn
_publ_contact_author_fax     ?
_publ_contact_author_phone     '+86 519 86330257'
_publ_section_title
;
3,9-Di-<i>tert</i>-butyl-2,4,8,10-tetraoxaspiro[5.5]undecane
;
loop_
    _publ_author_name
    _publ_author_address
    'Zhengyi Li'
;
Key Laboratory of Fine Chemical Engineering
Changzhou University
Changzhou 213164
Jiangsu, People's Republic of China
;
    'Liang Chen'
;
Key Laboratory of Fine Chemical Engineering
Changzhou University
Changzhou 213164
Jiangsu, People's Republic of China
;
    'Qiuzheng Tang'
;
Key Laboratory of Fine Chemical Engineering
Changzhou University
Changzhou 213164
Jiangsu, People's Republic of China
;
    'Xiaoqiang Sun'
;
Key Laboratory of Fine Chemical Engineering
Changzhou University
Changzhou 213164
Jiangsu, People's Republic of China
;
