# Supplementary material for: 3,9-Di-tert-butyl-2,4,8,10-tetra­oxaspiro­[5.5]undeca­ne
Source: Acta Crystallogr Sect E Struct Rep Online. 2010 Nov 30;66(Pt 12):o3368. doi: 10.1107/S1600536810049524 (PMC3011739; doi:10.1107/S1600536810049524)
Supplement: Supplementary file 2 [file e-66-o3368-Isup2.hkl]

# 
# h,k,l, Fc-squared, Fo-squared, sigma(Fo-squared) and status flag 
# 
data_I
_shelx_title ' 100927A in Cc               New: C2/c' 
_shelx_refln_list_code          4 
_shelx_F_calc_maximum      140.02 
_exptl_crystal_F_000       600.00 
_reflns_d_resolution_high  0.8172 
 
loop_ 
 _symmetry_equiv_pos_as_xyz 
 'x, y, z' 
 '-x, y, -z+1/2' 
 'x+1/2, y+1/2, z' 
 '-x+1/2, y+1/2, -z+1/2' 
 '-x, -y, -z' 
 'x, -y, z-1/2' 
 '-x+1/2, -y+1/2, -z' 
 'x+1/2, -y+1/2, z-1/2' 
 
_cell_length_a    26.7260 
_cell_length_b     5.7894 
_cell_length_c    11.2635 
_cell_angle_alpha  90.000 
_cell_angle_beta  113.846 
_cell_angle_gamma  90.000 
 
_shelx_F_squared_multiplier     1.000 
 
loop_ 
 _refln_index_h 
 _refln_index_k 
 _refln_index_l 
 _refln_F_squared_calc 
 _refln_F_squared_meas 
 _refln_F_squared_sigma 
 _refln_observed_status 
   4   0   0     7256.81     6490.39    123.46 o 
   6   0   0        0.14        0.65      0.11 o 
   8   0   0     6735.90     6802.36    129.98 o 
  10   0   0      259.01      264.47      5.23 o 
  12   0   0      133.12      131.47      4.23 o 
  14   0   0        0.19        1.17      0.27 o 
  16   0   0      328.61      323.46      6.52 o 
  18   0   0      427.69      428.83      8.62 o 
  20   0   0      261.98      292.85      6.11 o 
  22   0   0        6.64        7.83      0.68 o 
  24   0   0        4.63        3.33      0.60 o 
  26   0   0     1068.27     1058.70     30.61 o 
  28   0   0      604.61      624.83     18.67 o 
   1   1   0     5296.75     4696.68    110.64 o 
   3   1   0     9038.18     7761.93    105.62 o 
   5   1   0      508.40      518.18      8.48 o 
   7   1   0     1104.32     1157.60     15.72 o 
   9   1   0      280.66      257.82      4.51 o 
  11   1   0       12.92       25.93      0.51 o 
  13   1   0       14.33       12.98      0.45 o 
  15   1   0        0.01       -0.04      0.26 o 
  17   1   0        0.39        1.03      0.25 o 
  19   1   0       20.85       24.87      0.68 o 
  21   1   0        1.01        0.59      0.36 o 
  23   1   0        6.93        8.10      0.62 o 
  25   1   0        9.88        7.79      0.67 o 
  27   1   0       80.28       80.68      2.03 o 
  29   1   0      155.77      165.70      4.33 o 
   0   2   0      727.00      796.45     15.23 o 
   2   2   0      299.06      262.20      2.96 o 
   4   2   0        2.77        0.57      0.22 o 
   6   2   0       76.97       88.38      1.55 o 
   8   2   0      133.93      144.98      2.21 o 
  10   2   0      613.56      722.44     11.92 o 
  12   2   0       80.44      116.29      1.87 o 
  14   2   0       14.83       16.38      0.43 o 
  16   2   0     1157.97     1176.73     18.97 o 
  18   2   0       21.69       27.26      1.30 o 
  20   2   0      292.38      300.26      5.25 o 
  22   2   0        1.77        0.66      0.47 o 
  24   2   0        0.00       -0.38      0.54 o 
  26   2   0       20.27       20.56      1.44 o 
  28   2   0        0.03        0.29      0.68 o 
   1   3   0      237.29      275.03      3.50 o 
   3   3   0      110.99       97.23      3.77 o 
   5   3   0      638.26      680.29      8.41 o 
   7   3   0      809.68      798.46     11.19 o 
   9   3   0      546.46      535.66      7.64 o 
  11   3   0      271.38      275.49      4.08 o 
  13   3   0     3992.90     3975.99     64.69 o 
  15   3   0     1059.66     1108.79     18.04 o 
  17   3   0      116.87      118.26      2.44 o 
  19   3   0      159.51      152.47      3.03 o 
  21   3   0      144.12      135.84      3.39 o 
  23   3   0        6.55        7.10      0.88 o 
  25   3   0       50.98       53.90      1.97 o 
  27   3   0        5.09        5.92      0.88 o 
   0   4   0        3.93        2.12      0.38 o 
   2   4   0        6.27        7.52      0.38 o 
   4   4   0       25.16       24.27      0.52 o 
   6   4   0        8.98       13.08      0.56 o 
   8   4   0        0.47       -0.16      0.36 o 
  10   4   0      257.67      274.20      4.80 o 
  12   4   0       69.45       71.96      2.44 o 
  14   4   0      449.54      459.61      7.88 o 
  16   4   0        0.00       -0.47      0.47 o 
  18   4   0        0.91        0.37      0.47 o 
  20   4   0        0.16       -0.51      0.51 o 
  22   4   0        0.64        0.19      0.56 o 
  24   4   0       17.09       18.80      1.29 o 
   1   5   0       51.11       44.92      1.03 o 
   3   5   0       26.80       22.45      0.77 o 
   5   5   0       32.06       37.51      1.22 o 
   7   5   0       15.57       15.98      0.81 o 
   9   5   0       49.85       51.69      1.44 o 
  11   5   0       10.18        8.92      0.67 o 
  13   5   0       82.54       77.54      2.03 o 
  15   5   0        0.22        0.24      0.51 o 
  17   5   0       74.22       72.76      1.88 o 
  19   5   0       30.49       35.82      1.37 o 
  21   5   0        0.50       -0.45      0.56 o 
   0   6   0        3.56        2.50      0.96 o 
   2   6   0       12.44        9.15      0.95 o 
   4   6   0       68.48       72.52      1.87 o 
   6   6   0      271.63      282.56      6.30 o 
   8   6   0        8.19        6.38      1.15 o 
  10   6   0       13.31       11.12      1.64 o 
  12   6   0       52.65       54.02      1.66 o 
  14   6   0       34.53       43.80      1.52 o 
   1   7   0        0.53        0.78      0.88 o 
   3   7   0      129.19      128.29      3.74 o 
 -29   1   1      214.72      226.55      4.29 o 
 -27   1   1       79.07       78.77      1.96 o 
 -25   1   1       12.66       11.01      0.73 o 
 -23   1   1       72.23       78.28      1.77 o 
 -21   1   1       12.08       11.56      0.58 o 
 -19   1   1        4.93        3.20      0.33 o 
 -17   1   1       60.91       62.40      1.58 o 
 -15   1   1       46.21       54.92      1.02 o 
 -13   1   1      288.76      237.19      3.38 o 
 -11   1   1       52.37       56.74      0.96 o 
  -9   1   1     2418.76     2360.27     37.72 o 
  -7   1   1     4827.93     4514.16    168.27 o 
  -5   1   1    10665.89     2777.67     54.32 o 
  -3   1   1    10335.72     9020.93    261.02 o 
   1   1   1     1922.04     1937.98     24.46 o 
   3   1   1       19.50       27.22      0.43 o 
   5   1   1       94.80       86.01      1.22 o 
   7   1   1      132.51      143.17      2.03 o 
   9   1   1      832.02      854.96     10.55 o 
  11   1   1      403.51      511.83      7.08 o 
  13   1   1      191.95      216.92      3.73 o 
  15   1   1        6.57        6.01      0.35 o 
  17   1   1      188.39      196.19      2.97 o 
  19   1   1       14.08       14.90      0.62 o 
  21   1   1      164.73      151.09      2.95 o 
  23   1   1        5.17        4.72      0.59 o 
  25   1   1      512.11      535.19      9.06 o 
  27   1   1       27.62       25.60      1.54 o 
 -28   2   1       21.99       23.11      1.36 o 
 -26   2   1       28.51       27.24      1.42 o 
 -24   2   1       20.42       19.61      0.92 o 
 -22   2   1       92.63       88.19      1.96 o 
 -20   2   1      800.00      840.62     13.65 o 
 -18   2   1      587.80      558.95     11.09 o 
 -16   2   1       59.27       62.67      1.07 o 
 -14   2   1       20.82       21.96      0.48 o 
 -12   2   1       78.99       87.96      1.46 o 
 -10   2   1      128.53      128.07      2.33 o 
  -8   2   1      291.36      341.06      4.85 o 
  -6   2   1      298.01      265.29      3.58 o 
  -4   2   1      340.63      354.33      4.33 o 
  -2   2   1       36.62       43.45      0.72 o 
   0   2   1      431.04      463.09      6.32 o 
   2   2   1      276.89      329.81      4.58 o 
   4   2   1      289.32      314.15      5.05 o 
   6   2   1      352.77      380.71      5.32 o 
   8   2   1     4953.63     5217.08     72.11 o 
  10   2   1       42.16       33.88      0.51 o 
  12   2   1      415.57      430.53      5.09 o 
  14   2   1        8.92        8.71      0.38 o 
  16   2   1       80.99       90.16      2.50 o 
  18   2   1      316.42      329.82      5.66 o 
  20   2   1        8.65        5.87      0.59 o 
  22   2   1       55.23       47.28      1.70 o 
  24   2   1        0.85        0.67      0.68 o 
  26   2   1        1.24        0.59      0.74 o 
 -27   3   1       11.03        8.75      1.25 o 
 -25   3   1       24.01       25.85      1.42 o 
 -23   3   1        0.05        0.00      0.68 o 
 -21   3   1        1.43        1.55      0.47 o 
 -19   3   1      698.71      686.45     11.43 o 
 -17   3   1      579.40      543.06      9.13 o 
 -15   3   1       47.67       54.00      1.30 o 
 -13   3   1      768.58      760.81     12.66 o 
 -11   3   1      235.68      237.46      3.55 o 
  -9   3   1      477.37      492.39      7.04 o 
  -7   3   1       57.18       67.08      1.00 o 
  -5   3   1       17.09        4.53      0.28 o 
  -3   3   1       51.98       57.84      0.94 o 
  -1   3   1        0.10        0.10      0.18 o 
   1   3   1     2022.44     1996.71     27.20 o 
   3   3   1       10.21        7.43      0.44 o 
   5   3   1        8.58       13.77      0.40 o 
   7   3   1       84.74       93.51      1.28 o 
   9   3   1     1689.52     1773.82     28.45 o 
  11   3   1       15.35       20.94      3.85 o 
  13   3   1      588.66      569.00     11.91 o 
  15   3   1     1053.04     1039.61     16.93 o 
  17   3   1       95.64       92.97      2.07 o 
  19   3   1        2.81        1.72      0.47 o 
  21   3   1       55.23       56.72      1.97 o 
  23   3   1       41.68       39.99      1.70 o 
  25   3   1        7.61        4.71      0.88 o 
 -24   4   1        0.73       -0.56      0.56 o 
 -22   4   1       26.26       27.92      1.22 o 
 -20   4   1       56.57       55.87      1.59 o 
 -16   4   1     1222.93     1239.72     20.22 o 
 -14   4   1     1476.82     1445.25     23.39 o 
 -12   4   1       65.98       70.44      2.04 o 
 -10   4   1      120.68      122.03      2.41 o 
  -8   4   1        6.36        4.19      0.77 o 
  -6   4   1       40.95       39.43      0.75 o 
  -4   4   1       63.30       60.91      1.05 o 
  -2   4   1      245.12      228.07      4.56 o 
   0   4   1       92.73       90.87      1.35 o 
   2   4   1        1.23        1.64      0.25 o 
   4   4   1      431.09      446.39      6.35 o 
   6   4   1      476.32      500.33      7.07 o 
   8   4   1        3.56        1.88      0.44 o 
  10   4   1     1233.90     1226.19     19.88 o 
  12   4   1     2047.98     2058.07     33.11 o 
  14   4   1      185.14      186.94      3.59 o 
  16   4   1       13.72       17.30      0.96 o 
  18   4   1        0.01       -0.51      0.51 o 
  20   4   1       42.74       45.24      1.44 o 
  22   4   1        0.27        0.72      0.59 o 
 -21   5   1        1.31        1.28      0.67 o 
 -19   5   1       35.68       38.00      1.40 o 
 -17   5   1      123.64      120.34      2.63 o 
 -15   5   1       11.37        9.55      0.89 o 
 -13   5   1       24.16       22.96      1.03 o 
 -11   5   1       44.71       40.34      1.21 o 
  -9   5   1        0.01       -0.58      0.59 o 
  -7   5   1      134.54      122.93      2.47 o 
  -5   5   1      156.57      157.58      2.95 o 
  -3   5   1      109.70       97.31      1.73 o 
  -1   5   1        8.48        5.60      0.43 o 
   1   5   1      100.56       93.11      1.46 o 
   3   5   1       20.52       19.90      0.78 o 
   5   5   1      235.74      235.56      4.24 o 
   7   5   1        4.67        3.86      0.56 o 
   9   5   1        0.04       -0.14      0.47 o 
  11   5   1      107.86      105.52      2.33 o 
  13   5   1       55.56       46.73      1.40 o 
  15   5   1        1.26        0.36      0.59 o 
  17   5   1       50.87       52.87      1.59 o 
  19   5   1        0.07        0.43      0.62 o 
 -16   6   1        7.14        8.50      0.81 o 
 -14   6   1       14.75       10.64      1.01 o 
 -12   6   1       71.85       77.49      2.44 o 
 -10   6   1       28.02       22.61      1.73 o 
  -8   6   1        5.16        4.93      0.88 o 
  -6   6   1      216.36      223.90      6.26 o 
  -4   6   1      250.93      256.22      4.75 o 
  -2   6   1        0.10       -0.60      0.60 o 
   0   6   1      147.91      151.98      4.08 o 
   2   6   1      130.48      141.52      2.94 o 
   4   6   1       31.80       30.83      1.26 o 
   6   6   1        2.12        1.15      0.68 o 
   8   6   1       29.11       27.58      1.48 o 
  10   6   1        0.11       -0.56      0.56 o 
  12   6   1        8.23        5.22      0.78 o 
  14   6   1       13.18       17.03      1.16 o 
  -5   7   1       31.42       29.22      2.12 o 
  -3   7   1      215.91      215.01      5.44 o 
  -1   7   1      250.35      262.66      6.40 o 
   1   7   1       32.00       30.21      1.83 o 
   3   7   1       47.41       47.88      2.11 o 
 -30   0   2      276.72      268.91      8.85 o 
 -28   0   2       26.98       26.95      1.92 o 
 -26   0   2       29.74       31.12      1.92 o 
 -24   0   2      128.95      126.91      2.99 o 
 -22   0   2        2.50        4.06      0.67 o 
 -20   0   2       50.40       53.32      1.48 o 
 -18   0   2       47.99       41.46      1.20 o 
 -16   0   2        4.89        3.46      0.41 o 
 -14   0   2      444.78      402.01      7.88 o 
 -12   0   2      702.53      642.15     18.29 o 
 -10   0   2     2389.03     2307.70     44.31 o 
  -8   0   2      432.15      400.96     11.36 o 
  -6   0   2     1572.23     1466.02     41.19 o 
  -2   0   2     5933.70     5352.32    102.06 o 
   0   0   2     3575.11     3452.82     53.38 o 
   2   0   2     4933.65     4666.37     89.21 o 
   4   0   2     1110.64     1287.90     24.60 o 
   6   0   2      395.52      378.56      7.41 o 
   8   0   2     2116.80     2330.88     64.87 o 
  10   0   2      206.07      254.46      5.09 o 
  12   0   2       36.31       49.11      1.34 o 
  14   0   2      783.23      852.12     16.58 o 
  16   0   2      476.83      501.59      9.99 o 
  18   0   2        2.58        2.26      0.46 o 
  20   0   2        7.55        7.63      0.68 o 
  22   0   2      592.56      584.58     11.74 o 
  24   0   2     1052.90     1085.65     31.38 o 
  26   0   2       43.85       40.23      2.69 o 
 -31   1   2       19.30       20.17      1.36 o 
 -29   1   2       47.53       49.11      1.52 o 
 -27   1   2        4.02        3.89      0.56 o 
 -25   1   2       33.40       28.24      1.07 o 
 -23   1   2        3.17        3.79      0.47 o 
 -21   1   2      696.80      674.86      9.41 o 
 -19   1   2      147.20      150.01      2.35 o 
 -17   1   2        2.34        0.10      0.15 o 
 -15   1   2      282.35      274.42      3.94 o 
 -13   1   2     1858.47     1895.13     29.27 o 
 -11   1   2     1601.52     1511.24     96.35 o 
  -9   1   2     4220.44     4271.58    119.73 o 
  -7   1   2      134.83      161.94      2.35 o 
  -5   1   2    10852.91    10104.85    292.20 o 
  -3   1   2     1732.70     1729.24     21.23 o 
  -1   1   2      122.55      102.03      1.49 o 
   1   1   2      232.57      237.07      2.97 o 
   3   1   2     8549.16     8207.15    156.09 o 
   5   1   2     5236.16     5464.03     87.01 o 
   7   1   2     6161.00     6506.74     79.73 o 
   9   1   2     1165.36     1327.93     17.99 o 
  11   1   2      389.02      489.68      7.99 o 
  13   1   2      473.70      433.33      7.30 o 
  15   1   2       81.37       93.40      1.58 o 
  17   1   2      237.12      219.25      3.33 o 
  19   1   2        1.39        2.10      0.37 o 
  21   1   2      229.21      222.46      4.10 o 
  23   1   2      297.63      294.56      5.25 o 
  25   1   2        2.92        1.28      0.62 o 
  27   1   2       13.45       11.93      1.73 o 
 -30   2   2        2.55        2.02      0.68 o 
 -28   2   2       36.97       32.99      1.48 o 
 -26   2   2       65.07       66.35      1.70 o 
 -24   2   2       53.29       52.93      1.48 o 
 -22   2   2       11.43       10.43      0.70 o 
 -20   2   2      392.24      398.29      6.73 o 
 -18   2   2        5.06        4.00      0.46 o 
 -16   2   2      110.01      121.61      2.14 o 
 -14   2   2       86.10      100.87      1.35 o 
 -12   2   2      106.37      115.17      2.95 o 
 -10   2   2       48.54       54.71      2.47 o 
  -8   2   2    10740.77    10719.38    148.41 o 
  -6   2   2     5573.65     5613.49     66.53 o 
  -4   2   2        7.50       12.51      0.35 o 
  -2   2   2     2586.29     2665.95     44.66 o 
   0   2   2     3179.39     3139.40     50.24 o 
   2   2   2       32.84       35.61      0.95 o 
   4   2   2       43.68       44.98      0.80 o 
   6   2   2      695.96      950.14     11.68 o 
   8   2   2      674.65      733.25      9.03 o 
  10   2   2        5.50       11.86      0.72 o 
  12   2   2       63.94       62.36      1.07 o 
  14   2   2        4.48        6.72      0.89 o 
  16   2   2      125.68      105.12      2.14 o 
  18   2   2      476.41      454.44      7.62 o 
  20   2   2      588.99      567.47     11.55 o 
  22   2   2        5.98        6.65      1.06 o 
  24   2   2       14.98       13.13      1.09 o 
  26   2   2        1.58        1.05      0.74 o 
 -27   3   2       16.50       19.28      2.31 o 
 -25   3   2        5.95        5.20      0.82 o 
 -23   3   2       61.41       51.29      1.83 o 
 -21   3   2      222.18      226.78      4.18 o 
 -19   3   2       45.20       47.62      1.37 o 
 -17   3   2     1275.16     1289.91     18.09 o 
 -15   3   2       19.71       19.73      0.92 o 
 -13   3   2      293.72      269.67      5.71 o 
 -11   3   2        2.49        4.33      0.47 o 
  -9   3   2        0.08        0.21      0.21 o 
  -7   3   2      111.39      141.98      1.90 o 
  -5   3   2      242.04      279.53      3.98 o 
  -3   3   2      147.62      181.87      2.66 o 
  -1   3   2       27.22       24.30      0.55 o 
   1   3   2      387.64      384.45      4.84 o 
   3   3   2      490.29      456.84      6.40 o 
   5   3   2      623.87      715.38     11.68 o 
   7   3   2       13.51       17.75      0.53 o 
   9   3   2     2232.27     2285.72     36.55 o 
  11   3   2     1446.90     1506.09     30.55 o 
  13   3   2       32.04       35.18      1.35 o 
  15   3   2       59.83       64.58      1.59 o 
  17   3   2       95.85       91.45      2.07 o 
  19   3   2        2.26        3.09      0.68 o 
  21   3   2      125.55      117.12      3.18 o 
  23   3   2       73.16       76.33      2.44 o 
 -26   4   2        1.42       -0.10      0.82 o 
 -24   4   2       34.12       35.00      1.29 o 
 -22   4   2       36.97       40.45      1.37 o 
 -20   4   2       53.48       57.43      1.63 o 
 -18   4   2      268.13      274.58      4.99 o 
 -16   4   2        0.08        0.80      0.47 o 
 -14   4   2      394.80      382.74      6.62 o 
 -12   4   2      124.93      112.10      2.26 o 
 -10   4   2       65.81       63.25      1.77 o 
  -8   4   2        5.96        5.21      0.39 o 
  -6   4   2       56.81       57.01      1.01 o 
  -4   4   2       16.28       16.36      0.56 o 
  -2   4   2       62.56       53.04      0.84 o 
   0   4   2      151.08      143.21      2.05 o 
   2   4   2       32.02       26.75      0.81 o 
   4   4   2      325.79      312.21      4.55 o 
   6   4   2        5.34        5.34      0.53 o 
   8   4   2      292.53      293.36      5.14 o 
  10   4   2      459.55      433.53      7.43 o 
  12   4   2       59.74       55.43      1.48 o 
  14   4   2       47.22       44.19      1.37 o 
  16   4   2       29.97       27.48      1.11 o 
  18   4   2       26.72       24.65      1.11 o 
  20   4   2       28.71       33.98      1.52 o 
  22   4   2        0.84       -0.05      0.74 o 
 -21   5   2      200.73      202.16      4.03 o 
 -19   5   2      104.72       95.91      2.26 o 
 -17   5   2       15.12       12.75      1.01 o 
 -15   5   2      126.63      116.03      2.52 o 
 -13   5   2       27.95       24.21      1.30 o 
 -11   5   2      304.07      291.02      5.21 o 
  -9   5   2       77.58       82.64      2.46 o 
  -7   5   2      112.80      105.42      2.71 o 
  -5   5   2       87.59       87.57      2.36 o 
  -3   5   2      140.78      145.01      2.38 o 
  -1   5   2        0.71        1.23      0.28 o 
   1   5   2       46.28       42.93      0.92 o 
   3   5   2       98.53      108.48      1.99 o 
   5   5   2      495.48      505.12      8.57 o 
   7   5   2      212.22      206.01      3.85 o 
   9   5   2        5.66        4.97      0.62 o 
  11   5   2       80.94       76.16      2.52 o 
  13   5   2        8.06        6.30      0.67 o 
  15   5   2       18.12       16.62      1.07 o 
  17   5   2       45.25       54.00      1.70 o 
 -16   6   2        1.83        0.42      0.74 o 
 -14   6   2        1.35        1.31      2.02 o 
 -12   6   2        0.01       -0.60      0.60 o 
 -10   6   2      103.49      103.68      2.85 o 
  -8   6   2      250.94      265.58      5.95 o 
  -6   6   2       45.26       48.99      1.47 o 
  -4   6   2        6.97        3.58      0.82 o 
  -2   6   2       69.12       70.42      2.38 o 
   0   6   2        1.09        1.44      0.82 o 
   2   6   2      190.82      194.41      3.75 o 
   4   6   2        6.06        6.73      0.77 o 
   6   6   2       61.23       61.79      1.81 o 
   8   6   2       32.57       35.36      1.56 o 
  10   6   2       15.88       17.56      1.26 o 
  12   6   2        0.04       -0.38      0.56 o 
  -3   7   2        1.39        1.21      1.73 o 
  -1   7   2       82.84       84.35      2.86 o 
 -31   1   3        7.93        6.54      0.88 o 
 -29   1   3        3.15        4.18      0.59 o 
 -27   1   3       82.87       85.81      1.99 o 
 -25   1   3      212.47      205.51      5.06 o 
 -23   1   3        5.64        6.46      0.56 o 
 -21   1   3        0.68        0.73      0.38 o 
 -19   1   3       91.36       89.83      1.69 o 
 -17   1   3      142.12      127.72      5.38 o 
 -15   1   3      100.19       77.83      1.83 o 
 -13   1   3       32.46       57.17      3.67 o 
 -11   1   3     2246.90     2303.11     37.55 o 
  -9   1   3    10727.45    10330.88    203.62 o 
  -7   1   3      385.36      384.78      6.24 o 
  -5   1   3     1438.83     1515.69     21.04 o 
  -3   1   3      215.64      253.50      3.60 o 
  -1   1   3     1537.96     1526.76     24.30 o 
   1   1   3     1536.22     1588.47     24.38 o 
   3   1   3      115.51      130.68      2.18 o 
   5   1   3      926.53      969.33     11.92 o 
   7   1   3     2944.50     3513.22     48.62 o 
   9   1   3      452.58      508.10      8.21 o 
  11   1   3       38.15       34.03      0.76 o 
  13   1   3        3.28        1.32      0.31 o 
  15   1   3       39.40       49.56      1.07 o 
  17   1   3      851.81      813.60     11.31 o 
  19   1   3      260.02      276.92      4.92 o 
  21   1   3      151.71      149.32      3.00 o 
  23   1   3       86.64       84.25      2.24 o 
  25   1   3       10.00        9.65      1.01 o 
 -30   2   3       27.05       31.61      1.56 o 
 -28   2   3        1.73        1.70      0.51 o 
 -26   2   3        0.49        0.29      0.47 o 
 -24   2   3      500.53      496.01      8.36 o 
 -22   2   3     1282.09     1235.93     19.83 o 
 -20   2   3       11.21       12.03      0.84 o 
 -18   2   3      136.24      132.53      2.51 o 
 -16   2   3       98.81      100.01      1.62 o 
 -14   2   3      273.65      254.69      3.80 o 
 -12   2   3      432.04      450.80      7.59 o 
 -10   2   3       99.55       86.68      1.49 o 
  -8   2   3      127.35      128.40      3.16 o 
  -6   2   3      734.13      821.73     13.18 o 
  -4   2   3     1527.90     1619.63     31.04 o 
  -2   2   3      192.22      182.52      3.61 o 
   0   2   3       49.42       53.14      0.91 o 
   2   2   3     1578.30     1755.08     24.33 o 
   4   2   3    19605.13    18705.65    524.44 o 
   6   2   3     1138.65     1195.13     16.64 o 
   8   2   3      875.83      873.18     15.80 o 
  10   2   3        0.61        0.32      0.24 o 
  12   2   3      308.28      311.93      5.25 o 
  14   2   3       18.44       13.64      0.73 o 
  16   2   3       43.89       48.58      1.32 o 
  18   2   3      112.13      114.04      3.04 o 
  20   2   3        6.24        4.35      1.15 o 
  22   2   3       27.39       26.91      1.42 o 
  24   2   3       16.20       15.18      1.23 o 
 -29   3   3        0.05       -0.48      0.68 o 
 -27   3   3        2.32        0.67      0.68 o 
 -25   3   3       53.43       52.00      3.18 o 
 -23   3   3      107.15       96.03      2.15 o 
 -21   3   3       19.58       18.27      0.78 o 
 -19   3   3       27.78       29.31      0.86 o 
 -17   3   3        1.22        0.80      0.33 o 
 -15   3   3        3.87        2.70      0.73 o 
 -13   3   3      246.72      248.80      4.25 o 
 -11   3   3      207.46      236.21      3.53 o 
  -9   3   3     1378.92     1544.82     18.94 o 
  -7   3   3       22.53       16.91      0.43 o 
  -5   3   3      287.66      333.67      4.75 o 
  -3   3   3       96.95       81.71      1.20 o 
  -1   3   3       13.32       19.24      0.65 o 
   1   3   3        2.04        1.74      0.17 o 
   3   3   3      202.71      235.23      4.10 o 
   5   3   3     1378.66     1495.04     23.98 o 
   7   3   3      238.54      262.46      4.59 o 
   9   3   3        0.65        0.42      1.05 o 
  11   3   3        3.61        0.06      0.88 o 
  13   3   3       38.14       27.64      1.03 o 
  15   3   3       43.61       48.15      1.37 o 
  17   3   3      236.93      231.11      4.64 o 
  19   3   3        0.00       -0.58      0.68 o 
  21   3   3       32.60       28.64      1.56 o 
  23   3   3        1.11        0.67      0.68 o 
 -26   4   3        2.85        3.28      1.06 o 
 -24   4   3       20.13       18.36      1.03 o 
 -22   4   3       10.85        8.81      0.87 o 
 -20   4   3        5.74        6.69      0.67 o 
 -18   4   3      109.97      110.83      2.37 o 
 -16   4   3       43.01       41.53      1.26 o 
 -14   4   3        1.45        1.90      0.44 o 
 -12   4   3      426.81      365.05      5.40 o 
 -10   4   3       31.96       30.49      0.76 o 
  -8   4   3        2.77        1.73      0.24 o 
  -6   4   3      450.08      438.71      5.59 o 
  -4   4   3        0.24        1.55      0.29 o 
  -2   4   3        4.58        5.49      0.32 o 
   0   4   3       15.96       15.92      0.55 o 
   2   4   3       79.54       90.29      1.58 o 
   4   4   3        0.68       -0.09      0.42 o 
   6   4   3        1.83        0.45      0.85 o 
   8   4   3      242.19      234.76      4.29 o 
  10   4   3      488.69      494.42      8.39 o 
  12   4   3        0.09       -0.44      0.44 o 
  14   4   3        0.93        2.12      0.56 o 
  16   4   3        1.00        0.64      0.56 o 
  18   4   3        0.72        1.47      0.59 o 
  20   4   3      202.25      210.38      4.14 o 
 -23   5   3        3.34        4.71      0.88 o 
 -21   5   3       47.94       56.29      1.70 o 
 -19   5   3       51.91       56.69      1.67 o 
 -17   5   3       36.79       38.37      1.29 o 
 -15   5   3       84.42       81.79      2.13 o 
 -13   5   3       25.39       28.34      1.10 o 
 -11   5   3      191.62      177.16      3.36 o 
  -9   5   3      773.35      761.45     15.39 o 
  -7   5   3       34.51       27.11      1.20 o 
  -5   5   3      132.63      135.24      3.27 o 
  -3   5   3      182.19      178.51      2.55 o 
  -1   5   3        0.55       -0.10      0.32 o 
   1   5   3      396.09      409.74      6.11 o 
   3   5   3       38.07       35.47      1.05 o 
   5   5   3       24.36       20.68      1.03 o 
   7   5   3      316.69      296.73      5.29 o 
   9   5   3        0.17       -0.38      0.73 o 
  11   5   3      106.06      105.57      2.37 o 
  13   5   3       30.59       35.78      1.33 o 
  15   5   3        1.72       -0.13      0.56 o 
  17   5   3      138.06      163.63      4.27 o 
 -16   6   3       21.29       21.07      2.60 o 
 -14   6   3        5.19        1.25      1.83 o 
 -12   6   3        4.00        2.50      0.82 o 
 -10   6   3      128.53      129.83      4.91 o 
  -8   6   3       97.58       95.81      2.77 o 
  -6   6   3        5.45        6.02      0.83 o 
  -4   6   3        0.02       -0.10      0.68 o 
  -2   6   3        0.31       -0.58      0.68 o 
   0   6   3       21.67       20.35      1.42 o 
   2   6   3       80.07       76.74      1.95 o 
   4   6   3      291.90      286.98      7.75 o 
   6   6   3       31.82       31.01      1.10 o 
   8   6   3       25.86       26.83      1.21 o 
  10   6   3        5.23        5.33      0.67 o 
 -32   0   4       38.40       43.50      2.50 o 
 -30   0   4       23.35       24.06      1.92 o 
 -28   0   4      147.04      153.03      5.39 o 
 -26   0   4      157.53      144.71      3.39 o 
 -24   0   4       22.30       22.50      1.01 o 
 -22   0   4        2.55        1.46      0.46 o 
 -20   0   4       55.03       52.40      1.64 o 
 -18   0   4       33.77       34.32      1.15 o 
 -16   0   4     1556.13     1708.94     47.93 o 
 -14   0   4     2222.64     2407.88     67.37 o 
 -12   0   4        6.05        8.08      0.77 o 
 -10   0   4      500.95      314.53      9.05 o 
  -4   0   4      319.26      355.53     10.39 o 
   0   0   4      271.35      117.42      3.46 o 
   2   0   4      105.80       91.52      1.62 o 
   4   0   4      739.13      795.75     15.35 o 
   6   0   4      750.22      789.10     15.29 o 
   8   0   4      453.39      401.62      8.02 o 
  10   0   4       53.37       46.13      1.34 o 
  12   0   4     1878.80     1901.62     36.42 o 
  14   0   4       50.22       70.16      1.89 o 
  16   0   4      322.91      344.07      7.12 o 
  18   0   4       41.89       40.12      2.50 o 
  20   0   4      168.86      173.92      4.00 o 
  22   0   4       62.67       61.02      3.08 o 
  24   0   4        2.78        3.08      1.15 o 
 -31   1   4       25.78       26.81      1.11 o 
 -29   1   4        8.74        7.48      0.67 o 
 -27   1   4        0.24        0.51      0.44 o 
 -25   1   4      540.67      515.16      8.62 o 
 -23   1   4      159.11      152.86      2.50 o 
 -21   1   4      277.43      267.05      3.94 o 
 -19   1   4       30.19       27.49      0.76 o 
 -17   1   4       11.04       13.19      0.68 o 
 -15   1   4      689.39      727.57     23.06 o 
 -13   1   4     2981.74     3224.57     64.18 o 
 -11   1   4       99.49      142.40      2.56 o 
  -9   1   4     3204.36     3386.06     67.44 o 
  -7   1   4      307.21      357.28      5.84 o 
  -5   1   4     7915.64     7705.04    122.85 o 
  -3   1   4      835.58      810.44     30.44 o 
  -1   1   4      403.39      394.00      5.60 o 
   1   1   4     3503.55     3555.09    235.12 o 
   3   1   4     7211.81     7247.39    258.58 o 
   5   1   4     1057.89     1057.87     14.36 o 
   7   1   4      421.22      487.83      6.82 o 
   9   1   4       25.98       30.68      0.76 o 
  11   1   4      317.88      353.45      5.04 o 
  13   1   4      742.42      739.81     10.25 o 
  15   1   4      514.24      544.64      7.70 o 
  17   1   4      175.35      154.60      2.53 o 
  19   1   4      170.12      159.12      3.39 o 
  21   1   4       94.78       97.60      2.25 o 
  23   1   4        4.96        3.16      0.74 o 
 -30   2   4        0.31       -0.19      0.47 o 
 -28   2   4        0.40        0.00      0.47 o 
 -26   2   4       29.55       30.50      1.14 o 
 -24   2   4       11.29        8.80      1.48 o 
 -22   2   4        0.06       -0.36      0.36 o 
 -20   2   4       61.65       70.73      1.59 o 
 -18   2   4      183.00      193.32      3.00 o 
 -16   2   4      153.51      154.88      2.45 o 
 -14   2   4       37.02       35.70      1.58 o 
 -12   2   4     7239.15     7813.90    127.67 o 
 -10   2   4     6316.85     6762.63     93.89 o 
  -8   2   4      738.14      853.85     11.93 o 
  -6   2   4      418.17      459.15      7.50 o 
  -4   2   4       10.33        4.79      0.44 o 
  -2   2   4      267.93      261.84      4.32 o 
   0   2   4       80.04       66.23      1.15 o 
   2   2   4     1588.28     1859.38     25.77 o 
   4   2   4      265.50      290.44      4.21 o 
   6   2   4      283.51      337.81      5.51 o 
   8   2   4      530.14      481.37      7.83 o 
  10   2   4      291.07      388.67      5.50 o 
  12   2   4        6.13        6.72      0.50 o 
  14   2   4      722.58      716.27     14.34 o 
  16   2   4     1221.71     1116.78     21.94 o 
  18   2   4       92.87       93.84      2.71 o 
  20   2   4       17.71       14.45      1.15 o 
  22   2   4        1.23        0.48      0.68 o 
 -29   3   4       97.44      107.52      3.12 o 
 -27   3   4       12.87       12.32      1.09 o 
 -25   3   4       60.64       61.20      2.21 o 
 -23   3   4       58.35       55.96      1.25 o 
 -21   3   4        3.36        3.18      0.52 o 
 -19   3   4        9.78        6.73      0.45 o 
 -17   3   4        9.92        7.62      0.50 o 
 -15   3   4      150.92      135.92      4.49 o 
 -13   3   4      175.91      200.39      4.14 o 
 -11   3   4        3.65       15.05      0.45 o 
  -9   3   4       11.06       14.45      0.43 o 
  -7   3   4       14.91       17.30      0.54 o 
  -5   3   4       21.96       19.02      0.65 o 
  -3   3   4      330.50      313.88      4.56 o 
  -1   3   4      856.78      895.73     11.34 o 
   1   3   4       65.74       88.68      1.48 o 
   3   3   4      497.99      528.72      8.76 o 
   5   3   4        0.32       -0.40      0.63 o 
   7   3   4       75.43       78.22      1.70 o 
   9   3   4       52.21       38.97      1.17 o 
  11   3   4        0.36       -0.36      0.36 o 
  13   3   4       10.45        9.08      0.62 o 
  15   3   4       25.68       19.34      0.96 o 
  17   3   4       76.41       69.03      2.24 o 
  19   3   4       62.87       65.03      2.17 o 
  21   3   4        2.45        1.91      1.25 o 
 -26   4   4       14.68       17.32      1.27 o 
 -24   4   4        8.55        7.84      0.73 o 
 -22   4   4      102.67      115.49      2.52 o 
 -20   4   4        0.13        0.33      0.53 o 
 -18   4   4      123.06      117.79      2.52 o 
 -16   4   4       56.49       36.49      1.18 o 
 -14   4   4       24.91       18.84      0.70 o 
 -12   4   4       64.92       66.53      1.34 o 
 -10   4   4       18.95       19.64      0.55 o 
  -8   4   4      155.85      155.79      2.16 o 
  -6   4   4      176.95      168.43      2.33 o 
  -4   4   4      199.67      205.99      3.12 o 
  -2   4   4      247.14      239.05      3.24 o 
   0   4   4      853.87      871.07     10.96 o 
   2   4   4       62.15       59.34      2.92 o 
   4   4   4      241.71      221.04      3.99 o 
   6   4   4      167.68      139.23      2.77 o 
   8   4   4       75.86       61.40      1.59 o 
  10   4   4       53.51       54.13      1.48 o 
  12   4   4       26.95       41.99      3.86 o 
  14   4   4       12.87       12.32      0.76 o 
  16   4   4        9.41        9.18      0.73 o 
  18   4   4        0.18        0.16      0.74 o 
 -23   5   4       88.72       88.19      2.18 o 
 -21   5   4        4.37        4.03      0.67 o 
 -19   5   4       47.54       47.15      1.48 o 
 -17   5   4       29.47       30.17      1.17 o 
 -15   5   4      128.19      110.46      2.41 o 
 -13   5   4       45.39       37.81      1.26 o 
 -11   5   4       57.65       57.89      1.89 o 
  -9   5   4      106.23      112.12      2.91 o 
  -7   5   4      193.12      198.56      3.62 o 
  -5   5   4        1.67        1.41      0.36 o 
  -3   5   4      112.93      115.08      1.81 o 
  -1   5   4       16.91       15.78      0.75 o 
   1   5   4      648.50      630.45      9.24 o 
   3   5   4      609.17      609.75      8.95 o 
   5   5   4      170.60      179.22      3.48 o 
   7   5   4       80.08       75.86      1.88 o 
   9   5   4       55.37       54.62      1.59 o 
  11   5   4       21.82       26.51      1.18 o 
  13   5   4       85.34      100.89      2.37 o 
  15   5   4        8.73        8.04      0.81 o 
 -16   6   4        9.60        8.13      1.01 o 
 -14   6   4       16.67       15.13      1.23 o 
 -12   6   4      129.48      130.73      3.45 o 
 -10   6   4      128.09      128.68      3.56 o 
  -8   6   4        0.00       -0.24      0.60 o 
  -6   6   4       34.88       37.95      1.49 o 
  -4   6   4        0.45       -0.48      0.68 o 
  -2   6   4        2.10        2.57      0.74 o 
   0   6   4        4.92        4.88      0.65 o 
   2   6   4       23.61       23.73      1.26 o 
   4   6   4        2.15        1.56      0.50 o 
   6   6   4        5.40        4.03      0.61 o 
   8   6   4        0.00       -0.56      0.56 o 
 -31   1   5        5.48        5.41      0.62 o 
 -29   1   5       54.24       47.84      1.44 o 
 -27   1   5        5.68        4.59      0.56 o 
 -25   1   5       18.07       17.36      0.83 o 
 -23   1   5        3.46        2.39      0.39 o 
 -21   1   5       10.87        7.68      0.45 o 
 -19   1   5      176.45      175.12      3.80 o 
 -15   1   5       52.66       41.97      1.29 o 
 -13   1   5     3328.17     3563.00     70.50 o 
 -11   1   5      941.20      966.25     15.85 o 
  -9   1   5       74.78       49.07      1.07 o 
  -7   1   5        7.48        2.70      0.25 o 
  -5   1   5      509.58      511.68      7.21 o 
  -3   1   5       70.20       88.49      5.32 o 
  -1   1   5      181.84      197.56      3.01 o 
   1   1   5      104.22       78.61      2.10 o 
   3   1   5      305.14      373.05      5.23 o 
   5   1   5      185.24      199.14      2.93 o 
   7   1   5       22.21       21.64      0.66 o 
   9   1   5      736.04      788.33     10.88 o 
  11   1   5      408.25      390.57      5.62 o 
  13   1   5     1174.04     1160.22     15.94 o 
  15   1   5      699.33      691.82      9.72 o 
  17   1   5        6.37        6.32      1.17 o 
  19   1   5        0.65       -0.06      0.56 o 
  21   1   5       31.01       34.22      1.62 o 
 -30   2   5        7.37        6.56      0.67 o 
 -28   2   5       60.86       55.05      1.56 o 
 -26   2   5      393.27      370.84      6.44 o 
 -24   2   5        0.21        0.50      0.52 o 
 -22   2   5       82.19       79.58      1.93 o 
 -20   2   5        8.23        3.44      0.44 o 
 -18   2   5       40.94       41.69      0.94 o 
 -16   2   5        0.32       -0.12      0.23 o 
 -14   2   5        0.84        0.58      0.33 o 
 -12   2   5       15.11       14.01      0.62 o 
 -10   2   5      390.44      389.41      5.59 o 
  -8   2   5      201.25      216.31      3.21 o 
  -6   2   5      195.10      212.23      2.84 o 
  -4   2   5        1.78        3.55      0.33 o 
  -2   2   5      195.45      213.41      3.66 o 
   0   2   5     5034.11     5262.63    186.93 o 
   2   2   5     1805.33     1918.46     63.46 o 
   4   2   5       24.20       21.59      0.82 o 
   8   2   5      411.22      392.15      5.57 o 
  10   2   5      107.00      134.18      2.18 o 
  12   2   5      219.43      244.41      4.27 o 
  14   2   5       10.69        7.72      1.73 o 
  16   2   5       18.15       26.02      3.27 o 
  18   2   5       49.51       57.04      2.31 o 
  20   2   5       30.48       32.36      2.50 o 
 -29   3   5       24.30       25.22      1.50 o 
 -27   3   5       59.00       57.41      2.79 o 
 -25   3   5        6.11        6.46      0.62 o 
 -23   3   5       11.21       14.31      0.72 o 
 -21   3   5       34.48       34.29      0.96 o 
 -19   3   5      198.18      206.23      3.27 o 
 -17   3   5       19.75       29.25      0.84 o 
 -15   3   5       15.68       14.97      0.61 o 
 -13   3   5      185.18      196.99      3.05 o 
 -11   3   5       42.72       39.44      0.77 o 
  -9   3   5       48.90       55.77      1.05 o 
  -7   3   5      830.09      844.98     11.86 o 
  -5   3   5      628.93      617.27      8.74 o 
  -3   3   5       44.49       45.27      1.18 o 
  -1   3   5     1071.91     1112.74     14.04 o 
   1   3   5     1058.89     1119.79     14.14 o 
   3   3   5       46.91       30.53      2.06 o 
   5   3   5      121.91      106.37      2.18 o 
   7   3   5      284.65      341.56      5.92 o 
   9   3   5        8.92        4.08      0.51 o 
  11   3   5       70.16      102.26      2.18 o 
  13   3   5        2.12        0.58      0.54 o 
  15   3   5       34.17       22.62      1.36 o 
  17   3   5        0.21       -0.68      0.68 o 
  19   3   5        0.48       -0.60      0.60 o 
 -26   4   5       17.91       18.77      1.07 o 
 -24   4   5       73.78       69.63      2.44 o 
 -22   4   5       31.71       30.09      1.14 o 
 -20   4   5        0.00        0.19      0.64 o 
 -18   4   5        1.33        1.36      0.47 o 
 -16   4   5       75.17       57.34      1.25 o 
 -14   4   5        3.18        2.60      0.37 o 
 -12   4   5       13.60       11.21      0.60 o 
 -10   4   5       97.86       85.56      1.35 o 
  -8   4   5       21.40       17.91      0.63 o 
  -6   4   5       50.43       54.84      1.01 o 
  -4   4   5     2362.99     2422.91     34.00 o 
  -2   4   5      605.87      629.60      9.14 o 
   0   4   5      123.66      117.91      2.16 o 
   2   4   5      346.00      357.67      5.40 o 
   4   4   5       70.96       74.65      1.73 o 
   6   4   5       82.88       86.01      1.96 o 
   8   4   5        0.11       -0.44      0.44 o 
  10   4   5        1.58        0.08      0.47 o 
  12   4   5       38.79       44.15      1.40 o 
  14   4   5        0.02       -0.38      1.15 o 
  16   4   5       28.30       32.57      1.62 o 
 -23   5   5       70.12       79.11      3.66 o 
 -21   5   5        2.46        3.81      0.65 o 
 -19   5   5       50.68       48.28      1.48 o 
 -17   5   5        3.83        4.54      0.97 o 
 -15   5   5      106.73      104.61      2.29 o 
 -13   5   5      292.23      291.17      6.38 o 
 -11   5   5       11.36        8.14      1.64 o 
  -9   5   5      136.42      135.33      2.69 o 
  -7   5   5       26.52       22.81      0.92 o 
  -5   5   5        3.14        1.61      0.72 o 
  -3   5   5      119.73      130.64      2.02 o 
  -1   5   5      143.76      148.30      2.59 o 
   1   5   5       40.09       36.15      1.13 o 
   3   5   5       79.90       77.17      1.63 o 
   5   5   5        1.33        0.82      0.45 o 
   7   5   5       71.39       73.74      1.88 o 
   9   5   5        3.19        0.90      0.56 o 
  11   5   5       24.85       24.42      1.48 o 
  13   5   5       34.34       42.76      1.89 o 
 -16   6   5        9.60       10.35      2.12 o 
 -14   6   5       99.65      109.96      3.27 o 
 -12   6   5       35.13       33.11      1.56 o 
 -10   6   5       24.99       21.02      1.34 o 
  -8   6   5       48.76       44.72      1.47 o 
  -6   6   5       57.03       64.51      2.31 o 
  -4   6   5        4.91        3.71      1.06 o 
  -2   6   5       45.87       41.74      1.83 o 
   0   6   5       84.15       77.42      1.98 o 
   2   6   5       26.60       25.84      1.00 o 
   4   6   5        3.47        4.30      0.58 o 
   6   6   5       10.82       11.60      0.74 o 
 -32   0   6        2.02        1.73      0.96 o 
 -30   0   6       38.16       31.95      2.12 o 
 -28   0   6        5.63        6.78      0.74 o 
 -26   0   6       54.91       51.96      1.62 o 
 -24   0   6        1.92        1.54      0.46 o 
 -22   0   6        0.12       -0.22      0.48 o 
 -20   0   6     2278.31     2496.42     69.87 o 
 -18   0   6     6982.79     6461.75    181.52 o 
 -16   0   6        2.77        2.50      0.38 o 
 -10   0   6      886.29      929.73     26.18 o 
  -8   0   6      306.75      287.39      8.47 o 
  -6   0   6        1.14        9.69      1.83 o 
  -4   0   6        1.36        0.32      0.19 o 
  -2   0   6      376.85      323.84      6.46 o 
   0   0   6      780.44      837.28     16.17 o 
   2   0   6      402.43      392.53      7.88 o 
   4   0   6        0.16        0.29      0.41 o 
   6   0   6      610.90      647.89     12.78 o 
   8   0   6     8650.51     8478.32    162.11 o 
  10   0   6     1201.07     1330.04     25.69 o 
  12   0   6      673.27      687.81     13.65 o 
  14   0   6        1.53        2.48      0.96 o 
  16   0   6      116.31      114.19      2.91 o 
  18   0   6       54.62       57.05      1.89 o 
  20   0   6       62.94       77.19      3.66 o 
 -31   1   6        1.24        1.04      0.51 o 
 -29   1   6       36.84       30.27      1.10 o 
 -27   1   6       19.48       20.88      1.02 o 
 -25   1   6       59.44       57.81      1.52 o 
 -23   1   6       29.10       29.44      0.86 o 
 -21   1   6      416.04      411.61      6.92 o 
 -19   1   6      123.04      127.66     17.13 o 
 -15   1   6      304.18      302.90      6.40 o 
 -13   1   6        4.71        8.40      0.60 o 
 -11   1   6       90.91       82.27      1.63 o 
  -9   1   6      952.18     1003.42     15.98 o 
  -7   1   6       11.37        5.76      0.39 o 
  -5   1   6      190.94      208.38      3.52 o 
  -3   1   6       39.65       55.12      0.84 o 
  -1   1   6      295.44      362.67      5.12 o 
   1   1   6        0.01        0.29      0.27 o 
   3   1   6        8.76        7.09      0.80 o 
   5   1   6       11.43       13.85      0.57 o 
   7   1   6       22.34       20.38      0.77 o 
   9   1   6     1096.83     1128.46     15.49 o 
  11   1   6     1147.07     1171.77     16.09 o 
  13   1   6       20.63       16.10      1.03 o 
  15   1   6       30.09       32.25      0.98 o 
  17   1   6       36.43       40.15      1.37 o 
  19   1   6        1.13       -0.31      0.64 o 
 -30   2   6       22.15       23.23      1.10 o 
 -28   2   6       11.34       11.08      0.78 o 
 -26   2   6        0.44       -0.32      0.44 o 
 -24   2   6        7.73       10.43      0.87 o 
 -22   2   6       14.30       11.65      0.73 o 
 -20   2   6       42.68       46.00      1.26 o 
 -18   2   6        2.02        1.73      0.44 o 
 -16   2   6      156.36      185.21      3.41 o 
 -14   2   6      280.52      336.85      5.82 o 
 -12   2   6      148.85      142.18      2.26 o 
 -10   2   6       18.15       13.41      0.55 o 
  -8   2   6      577.19      606.39      8.57 o 
  -6   2   6        3.12        4.89      0.33 o 
  -4   2   6      155.13      146.88      2.53 o 
  -2   2   6     1924.78     1928.61     26.73 o 
   0   2   6        0.34        2.16      0.39 o 
   2   2   6      502.40      472.57      9.66 o 
   4   2   6       57.96       64.63      1.33 o 
   6   2   6      102.09      140.17      1.99 o 
   8   2   6        0.02       -0.31      0.31 o 
  10   2   6      110.24      111.25      2.20 o 
  12   2   6      298.83      230.86      5.23 o 
  14   2   6      190.85      170.83      4.14 o 
  16   2   6        6.29        4.84      0.82 o 
  18   2   6        1.15        0.58      0.68 o 
 -29   3   6        2.80        1.92      0.74 o 
 -27   3   6       51.18       45.39      1.75 o 
 -25   3   6       32.57       30.04      1.07 o 
 -23   3   6       10.52        7.44      0.50 o 
 -21   3   6        8.78       15.83      1.37 o 
 -19   3   6       26.10       22.34      0.76 o 
 -17   3   6       61.52       68.05      1.35 o 
 -15   3   6       12.93       24.04      0.77 o 
 -13   3   6      151.42      157.55      2.49 o 
 -11   3   6      177.04      201.77      3.12 o 
  -9   3   6      130.84      129.31      2.09 o 
  -7   3   6      962.10      960.96     12.10 o 
  -5   3   6     4383.57     4387.88     60.72 o 
  -3   3   6      198.23      199.01      2.75 o 
  -1   3   6      742.03      779.39     11.16 o 
   1   3   6      417.30      462.81      6.77 o 
   3   3   6      162.09      162.78      3.03 o 
   5   3   6        0.91       -0.17      0.40 o 
   7   3   6       51.84       35.87      1.42 o 
   9   3   6        1.08        0.67      0.54 o 
  11   3   6        6.01       -0.13      0.60 o 
  13   3   6        4.46        6.79      0.88 o 
  15   3   6        4.43        3.27      0.82 o 
  17   3   6        0.10        1.35      0.82 o 
 -26   4   6        7.27       10.67      0.81 o 
 -24   4   6        0.07        0.98      0.51 o 
 -22   4   6       24.82       24.78      1.11 o 
 -20   4   6        1.53        0.37      0.47 o 
 -18   4   6        1.59        4.02      0.43 o 
 -16   4   6       53.25       48.79      1.13 o 
 -14   4   6       10.07        7.25      0.50 o 
 -12   4   6       52.58       56.69      1.22 o 
 -10   4   6       49.42       45.91      0.94 o 
  -8   4   6       57.23       59.09      2.00 o 
  -6   4   6      181.95      184.56      3.43 o 
  -4   4   6      455.53      476.98      7.03 o 
  -2   4   6        1.79        1.92      0.40 o 
   0   4   6       22.42       18.37      0.78 o 
   2   4   6       10.82        7.36      0.50 o 
   4   4   6       62.20       58.79      1.32 o 
   6   4   6        0.09        0.88      0.60 o 
   8   4   6        1.35        7.44      0.96 o 
  10   4   6        0.08        1.54      0.68 o 
  12   4   6        1.40        1.54      0.68 o 
  14   4   6        3.05        1.06      0.82 o 
 -21   5   6        0.00        0.26      0.56 o 
 -19   5   6        5.85        4.60      0.68 o 
 -17   5   6        0.65        0.77      0.53 o 
 -15   5   6       19.26       20.32      1.29 o 
 -13   5   6        5.31        3.85      0.74 o 
 -11   5   6        6.12        4.68      0.59 o 
  -9   5   6        6.64        6.43      0.83 o 
  -7   5   6       70.44       73.75      1.77 o 
  -5   5   6       49.60       47.17      1.04 o 
  -3   5   6       99.18       94.25      1.61 o 
  -1   5   6      215.37      214.95      3.50 o 
   1   5   6       30.95       32.58      1.03 o 
   3   5   6       25.01       30.15      1.03 o 
   5   5   6        2.03        2.25      0.59 o 
   7   5   6        3.51        5.60      0.67 o 
   9   5   6       43.92       53.17      2.03 o 
 -14   6   6       50.74       51.70      2.03 o 
 -12   6   6       39.32       43.51      1.75 o 
 -10   6   6        7.90        8.28      0.88 o 
  -8   6   6       12.39       18.80      1.79 o 
  -6   6   6       31.67       31.36      2.50 o 
  -4   6   6       22.21       24.95      1.50 o 
  -2   6   6        0.37        0.31      0.77 o 
   0   6   6        0.02        0.19      0.48 o 
   2   6   6       29.64       29.05      1.45 o 
 -31   1   7        0.21        0.06      0.51 o 
 -29   1   7       22.08       23.43      1.07 o 
 -27   1   7       72.90       75.50      1.81 o 
 -25   1   7       93.69       96.10      1.77 o 
 -23   1   7        0.45       -0.13      0.40 o 
 -21   1   7     1143.22     1139.94     22.93 o 
 -19   1   7      645.07      630.10     12.93 o 
 -17   1   7      240.76      256.63      5.58 o 
 -15   1   7       40.21       45.59      1.42 o 
 -13   1   7        1.15        0.35      0.32 o 
 -11   1   7       19.26       25.43      0.95 o 
  -9   1   7      171.48      187.49      3.94 o 
  -7   1   7      145.42      161.85      2.81 o 
  -5   1   7       26.33       27.61      0.73 o 
  -3   1   7      120.55      115.44      2.16 o 
  -1   1   7      424.06      458.25      6.56 o 
   1   1   7       87.93      104.02      1.99 o 
   3   1   7       72.94       65.06      1.47 o 
   5   1   7      569.93      549.55      7.71 o 
   7   1   7     1500.17     1453.16     19.82 o 
   9   1   7       97.31       97.31      1.78 o 
  11   1   7      221.68      211.09      3.34 o 
  13   1   7        5.85        4.49      0.63 o 
  15   1   7       81.91       84.85      1.99 o 
  17   1   7       24.30       29.37      1.48 o 
 -30   2   7        2.72        1.81      0.59 o 
 -28   2   7        0.38       -0.06      0.60 o 
 -26   2   7        6.61        6.10      0.59 o 
 -24   2   7        8.05        5.25      0.56 o 
 -22   2   7        5.75        3.52      0.47 o 
 -20   2   7       10.99        9.64      0.59 o 
 -18   2   7        0.07        0.19      0.33 o 
 -16   2   7       25.85       16.65      0.78 o 
 -14   2   7       45.45       51.18      1.29 o 
 -12   2   7      241.99      245.81      3.67 o 
 -10   2   7      410.08      389.11      5.64 o 
  -8   2   7       23.56       20.95      0.65 o 
  -6   2   7      263.18      259.23      3.47 o 
  -4   2   7       50.00       56.92      1.33 o 
  -2   2   7      343.08      377.54      6.29 o 
   0   2   7      107.84      113.39      2.59 o 
   2   2   7       36.34       31.23      0.83 o 
   4   2   7      258.60      239.14      3.57 o 
   6   2   7        0.32        0.04      0.33 o 
   8   2   7      111.06      127.42      2.47 o 
  10   2   7        9.57       15.31      1.15 o 
  12   2   7       13.40       12.99      1.25 o 
  14   2   7        1.98        2.96      0.74 o 
  16   2   7       65.97       69.87      2.50 o 
 -29   3   7        0.47        0.48      0.68 o 
 -27   3   7       15.14       17.74      0.92 o 
 -25   3   7        3.84        4.80      0.62 o 
 -23   3   7        3.75        3.38      0.56 o 
 -21   3   7        0.04        1.84      0.40 o 
 -19   3   7       13.01       17.48      0.72 o 
 -17   3   7      130.41      125.27      2.16 o 
 -15   3   7        4.89        5.25      0.47 o 
 -13   3   7       32.18       31.17      0.80 o 
 -11   3   7      433.45      417.77      6.07 o 
  -9   3   7      763.92      771.66     10.92 o 
  -7   3   7       10.28       11.69      0.95 o 
  -5   3   7      788.76      823.56     10.50 o 
  -3   3   7      488.24      507.70      6.58 o 
  -1   3   7      555.18      558.56      8.12 o 
   1   3   7        8.28        9.44      0.59 o 
   3   3   7        3.14        1.86      0.44 o 
   5   3   7       89.11       65.63      2.03 o 
   7   3   7        0.99        0.19      0.54 o 
   9   3   7       60.25       62.84      2.11 o 
  11   3   7        4.53        1.35      0.68 o 
  13   3   7       10.75        9.96      1.01 o 
  15   3   7        8.74        6.94      0.95 o 
 -26   4   7        0.17        0.32      0.56 o 
 -24   4   7        0.41        1.87      0.59 o 
 -22   4   7        5.35        5.19      0.64 o 
 -20   4   7        1.92        0.96      0.40 o 
 -18   4   7       11.18       12.07      0.69 o 
 -16   4   7        0.83        0.99      0.40 o 
 -14   4   7       68.12       79.19      1.54 o 
 -12   4   7       48.05       42.90      0.92 o 
 -10   4   7      127.95      127.32      2.16 o 
  -8   4   7     2023.40     2103.08     33.66 o 
  -6   4   7     1291.04     1362.73     19.32 o 
  -4   4   7       44.96       49.39      1.67 o 
  -2   4   7      148.10      153.65      2.62 o 
   0   4   7       13.14       13.17      0.84 o 
   2   4   7       46.53       44.71      1.32 o 
   4   4   7        0.00       -0.54      0.54 o 
   6   4   7       63.63       70.62      2.17 o 
   8   4   7       12.10       14.34      1.15 o 
  10   4   7       30.87       33.25      1.63 o 
  12   4   7       32.70       27.64      1.56 o 
 -21   5   7       10.69       14.39      1.51 o 
 -19   5   7        8.14        7.53      1.64 o 
 -17   5   7        2.45        2.03      0.74 o 
 -15   5   7       37.48       39.73      1.56 o 
 -13   5   7        7.27        9.38      0.69 o 
 -11   5   7        3.29        2.90      0.56 o 
  -9   5   7        7.36        5.79      0.62 o 
  -7   5   7       47.62       48.66      1.08 o 
  -5   5   7       45.98       43.39      1.02 o 
  -3   5   7        0.18       -0.39      0.39 o 
  -1   5   7       25.25       27.69      1.32 o 
   1   5   7        7.64        6.79      0.70 o 
   3   5   7       52.96       61.71      1.69 o 
   5   5   7       20.13       18.34      1.29 o 
   7   5   7        4.01        3.26      0.88 o 
 -10   6   7        0.20       -0.15      0.67 o 
  -8   6   7        0.08        0.09      0.96 o 
  -6   6   7        2.46        1.31      0.74 o 
  -4   6   7       19.25       25.99      2.31 o 
 -30   0   8       32.94       34.67      1.54 o 
 -28   0   8       65.94       69.01      2.08 o 
 -26   0   8        7.32        6.21      0.74 o 
 -24   0   8      434.00      418.67     12.70 o 
 -22   0   8     2076.58     1976.50     55.63 o 
 -20   0   8       16.24       23.10      1.73 o 
 -18   0   8      389.65      400.58     11.93 o 
 -16   0   8       41.39       29.64      1.54 o 
 -14   0   8       71.91       54.48      2.31 o 
 -12   0   8        2.75        0.96      0.58 o 
 -10   0   8      620.21      609.43     17.52 o 
  -8   0   8      169.96      145.14      4.81 o 
  -6   0   8        0.77       -0.10      0.19 o 
  -4   0   8      905.03      949.75     26.95 o 
  -2   0   8      659.99      698.85     11.32 o 
   0   0   8       33.00       18.90      1.44 o 
   2   0   8      374.15      367.21      7.47 o 
   4   0   8     3671.87     3651.35     69.51 o 
   6   0   8     1993.09     1994.45     38.33 o 
   8   0   8       54.37       61.45      1.89 o 
  10   0   8        0.57       -0.38      0.54 o 
  12   0   8      180.40      193.66      4.41 o 
  14   0   8      147.11      154.47      3.73 o 
  16   0   8      242.72      290.44      6.38 o 
 -31   1   8        1.07        0.92      0.59 o 
 -29   1   8       11.61       14.17      1.06 o 
 -27   1   8       36.07       38.20      1.29 o 
 -25   1   8      139.15      140.93      2.81 o 
 -23   1   8      109.41      102.19      2.79 o 
 -21   1   8        2.70        2.07      0.60 o 
 -19   1   8        8.50        5.97      0.68 o 
 -17   1   8      115.51      121.59      2.99 o 
 -15   1   8      106.93      109.91      2.72 o 
 -13   1   8      475.73      378.30     34.26 o 
 -11   1   8      262.98      267.37      8.08 o 
  -9   1   8       36.70       35.40      1.64 o 
  -7   1   8      110.91      114.03      2.65 o 
  -5   1   8       73.12       67.63      4.43 o 
  -3   1   8       53.80       45.88      1.14 o 
  -1   1   8      147.47      138.28      2.58 o 
   1   1   8       11.13       11.98      0.74 o 
   3   1   8      532.48      499.50      7.11 o 
   5   1   8      780.03      786.28     10.98 o 
   7   1   8       58.81       65.49      1.36 o 
   9   1   8        3.78        3.56      0.45 o 
  11   1   8       73.74       75.53      1.55 o 
  13   1   8        7.50        6.19      0.55 o 
  15   1   8       82.96       89.60      2.63 o 
 -30   2   8        0.03        0.09      0.51 o 
 -28   2   8       48.98       60.05      1.66 o 
 -26   2   8      212.44      240.51      4.40 o 
 -24   2   8       26.30       23.41      0.96 o 
 -22   2   8       27.29       36.23      1.42 o 
 -20   2   8      148.41      144.16      3.47 o 
 -18   2   8      132.28      124.67      3.13 o 
 -16   2   8       10.64        9.00      0.80 o 
 -14   2   8        0.05       -0.05      0.71 o 
 -12   2   8      114.20      113.47      2.06 o 
 -10   2   8       92.77       99.27      1.73 o 
  -8   2   8       36.34       40.58      0.90 o 
  -6   2   8      314.00      320.99      4.26 o 
  -4   2   8       14.24       14.25      0.70 o 
  -2   2   8       60.51       60.13      1.40 o 
   0   2   8      826.22      729.56     11.88 o 
   2   2   8      318.82      277.18      4.84 o 
   4   2   8       95.23       78.58      1.51 o 
   6   2   8       39.33       35.74      1.33 o 
   8   2   8        1.98        4.97      0.51 o 
  10   2   8        0.00        0.87      0.68 o 
  12   2   8        8.90        7.81      0.88 o 
  14   2   8        0.28        0.66      0.74 o 
 -27   3   8        2.18        3.32      0.62 o 
 -25   3   8        7.45       13.51      0.83 o 
 -23   3   8        4.98        5.39      0.59 o 
 -21   3   8        4.73        5.48      0.48 o 
 -19   3   8        4.17        6.00      0.56 o 
 -17   3   8       99.16      107.88      2.26 o 
 -15   3   8      262.64      276.22      4.93 o 
 -13   3   8      103.70       87.29      1.63 o 
 -11   3   8      244.50      261.78      4.01 o 
  -9   3   8     1990.66     2099.60     29.20 o 
  -7   3   8      369.54      375.38      5.53 o 
  -5   3   8      173.86      183.41      2.90 o 
  -3   3   8       94.93       97.77      2.58 o 
  -1   3   8       58.06       61.24      2.60 o 
   1   3   8        1.82        0.96      0.54 o 
   3   3   8      198.57      169.76      4.00 o 
   5   3   8       43.87       37.51      1.56 o 
   7   3   8       20.06       29.22      1.42 o 
   9   3   8       99.48      109.06      2.99 o 
  11   3   8       51.67       44.50      1.75 o 
  13   3   8       11.57        8.21      0.95 o 
 -24   4   8        0.07        0.46      0.51 o 
 -22   4   8        0.22        1.13      0.40 o 
 -20   4   8        0.69        0.18      0.40 o 
 -18   4   8        4.54        3.36      0.48 o 
 -16   4   8       20.60       20.79      0.81 o 
 -14   4   8       21.67       22.31      1.36 o 
 -12   4   8        1.14       -0.09      0.40 o 
 -10   4   8      106.42      111.82      2.32 o 
  -8   4   8       97.33      101.95      2.14 o 
  -6   4   8       84.30       85.40      1.96 o 
  -4   4   8       60.86       56.33      1.52 o 
  -2   4   8       29.66       30.64      1.34 o 
   0   4   8       26.05       25.28      1.29 o 
   2   4   8       30.53       26.89      1.36 o 
   4   4   8        1.16        1.59      0.74 o 
   6   4   8        4.65        7.76      0.88 o 
   8   4   8        0.61        0.26      1.35 o 
 -19   5   8        8.94        9.19      0.95 o 
 -17   5   8        3.78        3.51      0.82 o 
 -15   5   8       51.54       54.22      1.97 o 
 -13   5   8      111.98      121.91      2.59 o 
 -11   5   8       12.28       12.33      0.82 o 
  -9   5   8       19.61       18.05      1.14 o 
  -7   5   8       47.22       47.08      1.40 o 
  -5   5   8       13.12       18.02      1.02 o 
  -3   5   8       39.50       38.18      1.92 o 
  -1   5   8       32.79       38.21      1.70 o 
   1   5   8        7.35        5.98      0.88 o 
   3   5   8       11.69       11.77      1.09 o 
 -29   1   9      157.47      172.57      3.44 o 
 -27   1   9       88.96       91.84      2.14 o 
 -25   1   9       67.47       62.11      2.69 o 
 -23   1   9      196.24      197.41      4.63 o 
 -21   1   9        2.11        1.73      0.54 o 
 -19   1   9       47.11       48.23      1.63 o 
 -17   1   9      111.27      120.89      2.99 o 
 -15   1   9        0.24        0.91      0.46 o 
 -13   1   9       83.45       93.46      2.45 o 
 -11   1   9      226.82      208.08      3.70 o 
  -9   1   9        6.27        5.24      0.44 o 
  -7   1   9       57.13       48.78      1.26 o 
  -5   1   9       93.86      105.86      2.11 o 
  -3   1   9      240.33      247.01      3.72 o 
  -1   1   9      645.13      599.09      8.43 o 
   1   1   9        2.91        2.49      0.40 o 
   3   1   9      718.15      683.59      9.63 o 
   5   1   9      105.51      103.40      1.87 o 
   7   1   9        1.29        1.79      0.42 o 
   9   1   9       12.20       11.75      0.66 o 
  11   1   9        9.35       10.56      0.81 o 
  13   1   9       47.62       59.17      2.11 o 
 -28   2   9        4.11        5.14      0.67 o 
 -26   2   9        3.72        3.15      0.59 o 
 -24   2   9        5.84        4.83      0.96 o 
 -22   2   9       11.26       15.18      1.09 o 
 -20   2   9        0.15        0.29      0.54 o 
 -18   2   9       20.71       23.89      1.23 o 
 -16   2   9      579.29      577.41     11.98 o 
 -14   2   9     1258.26     1247.12     20.59 o 
 -12   2   9       14.28       13.94      0.66 o 
 -10   2   9      455.25      445.56      7.43 o 
  -8   2   9       21.04       21.10      0.81 o 
  -6   2   9        4.20        2.95      0.56 o 
  -4   2   9       17.68       17.58      0.81 o 
  -2   2   9        9.11       11.82      0.84 o 
   0   2   9       86.65       86.21      2.17 o 
   2   2   9       19.86       20.77      0.95 o 
   4   2   9       12.45        7.51      0.82 o 
   6   2   9        9.62        6.00      0.62 o 
   8   2   9       39.66       43.62      1.32 o 
  10   2   9       37.05       35.34      1.62 o 
  12   2   9      353.74      388.78     12.42 o 
 -27   3   9       67.22       77.32      2.00 o 
 -25   3   9        0.70       -0.15      0.47 o 
 -23   3   9        6.16        6.41      0.67 o 
 -21   3   9       16.51       13.55      0.88 o 
 -19   3   9        0.60        0.38      0.44 o 
 -17   3   9       30.82       30.19      1.11 o 
 -15   3   9       52.82       52.99      1.40 o 
 -13   3   9      162.33      174.15      3.06 o 
 -11   3   9       25.23       28.94      0.87 o 
  -9   3   9       11.85       13.10      0.78 o 
  -7   3   9        6.75        8.46      0.68 o 
  -5   3   9       91.91       94.80      4.04 o 
  -3   3   9       77.82       69.74      2.50 o 
  -1   3   9      263.71      254.58      5.64 o 
   1   3   9       43.88       39.68      1.62 o 
   3   3   9       44.87       31.34      1.42 o 
   5   3   9        1.14        0.29      0.68 o 
   7   3   9        3.16        3.42      0.82 o 
   9   3   9        4.31        3.44      0.88 o 
 -22   4   9        3.37        3.95      0.55 o 
 -20   4   9        4.04        3.62      0.50 o 
 -18   4   9        9.41       10.89      0.86 o 
 -16   4   9       27.85       25.95      1.07 o 
 -14   4   9        4.29        2.06      1.06 o 
 -12   4   9       99.69      101.37      2.84 o 
 -10   4   9      253.07      265.76      8.66 o 
  -8   4   9       39.33       37.55      1.48 o 
  -6   4   9        6.58        6.32      0.96 o 
  -4   4   9        3.77        3.27      0.74 o 
  -2   4   9       12.69       14.46      1.01 o 
   0   4   9       13.58       13.40      2.41 o 
   2   4   9      272.91      301.86      6.65 o 
   4   4   9        0.16        0.72      0.74 o 
   6   4   9       90.85      100.21      2.91 o 
 -15   5   9        0.04        0.28      0.75 o 
 -13   5   9        9.23        6.82      0.73 o 
 -11   5   9       75.67       75.08      2.31 o 
  -9   5   9        2.14        4.23      1.15 o 
  -7   5   9       75.92       81.60      2.44 o 
  -5   5   9       24.28       26.36      2.12 o 
  -3   5   9       48.56       49.59      2.98 o 
  -1   5   9      206.67      255.27      7.89 o 
 -30   0  10       32.04       32.66      1.73 o 
 -28   0  10        2.95        5.00      1.15 o 
 -26   0  10       17.57       12.51      1.54 o 
 -24   0  10        0.14        0.96      0.96 o 
 -22   0  10       17.49       17.13      1.54 o 
 -20   0  10       49.17       54.86      2.50 o 
 -18   0  10       37.48       37.92      2.12 o 
 -16   0  10        6.31        4.81      0.96 o 
 -14   0  10      352.37      361.31     10.97 o 
 -12   0  10      126.05      119.54      4.23 o 
 -10   0  10       70.73       58.32      2.50 o 
  -8   0  10        1.06       -0.19      0.77 o 
  -6   0  10      126.49      104.28      2.65 o 
  -4   0  10        5.18        4.16      0.77 o 
  -2   0  10       77.67       67.58      2.79 o 
   0   0  10      203.86      200.36      4.49 o 
   2   0  10      479.49      455.54      9.31 o 
   4   0  10        7.84        6.99      0.74 o 
   6   0  10       20.51       22.23      1.20 o 
   8   0  10       28.94       35.84      1.56 o 
  10   0  10        2.73        2.06      0.74 o 
 -29   1  10        3.51        3.26      0.62 o 
 -27   1  10       36.99       33.76      1.56 o 
 -25   1  10        2.72        3.15      0.74 o 
 -23   1  10      103.83      105.30      2.86 o 
 -21   1  10       34.22       31.20      1.36 o 
 -19   1  10        5.72        5.16      0.74 o 
 -17   1  10      631.72      610.14     12.66 o 
 -15   1  10      301.33      304.40      6.60 o 
 -13   1  10      201.88      206.79      4.69 o 
 -11   1  10       47.57       50.81      1.29 o 
  -9   1  10        0.21        0.26      0.36 o 
  -7   1  10        2.40        1.28      0.44 o 
  -5   1  10      304.59      300.91      5.21 o 
  -3   1  10      195.03      179.06      2.58 o 
  -1   1  10      273.58      257.75      3.96 o 
   1   1  10       79.96       76.90      1.56 o 
   3   1  10      251.20      247.31      3.84 o 
   5   1  10       24.93       24.84      0.93 o 
   7   1  10        3.09        2.55      0.48 o 
   9   1  10       11.54       12.34      0.81 o 
 -28   2  10       78.35       75.94      1.92 o 
 -26   2  10       20.34       27.23      1.14 o 
 -24   2  10       24.28       22.42      1.29 o 
 -22   2  10       13.50       13.67      1.09 o 
 -20   2  10        5.15        5.09      0.74 o 
 -18   2  10        7.03        6.36      0.82 o 
 -16   2  10       25.56       24.59      1.29 o 
 -14   2  10       15.53       18.58      1.09 o 
 -12   2  10       14.24       13.18      0.79 o 
 -10   2  10       57.57       56.87      1.56 o 
  -8   2  10       24.56       19.96      0.85 o 
  -6   2  10       63.56       54.67      1.44 o 
  -4   2  10     1148.63     1088.21     17.57 o 
  -2   2  10      833.60      779.88     12.76 o 
   0   2  10       13.64       15.75      1.06 o 
   2   2  10       61.97       55.59      1.89 o 
   4   2  10       15.18       13.88      1.09 o 
   6   2  10       99.40      101.44      2.25 o 
   8   2  10        6.51        4.48      1.44 o 
 -25   3  10        2.01        2.37      0.59 o 
 -23   3  10        6.33        8.32      0.82 o 
 -21   3  10        9.48        9.14      0.95 o 
 -19   3  10        3.39        2.66      0.56 o 
 -17   3  10       72.54       65.49      2.11 o 
 -15   3  10       19.77       19.88      0.96 o 
 -13   3  10       85.99       89.46      1.99 o 
 -11   3  10       81.73       85.00      1.88 o 
  -9   3  10        0.11        0.19      0.40 o 
  -7   3  10        1.87        2.57      0.60 o 
  -5   3  10        0.13        1.06      0.68 o 
  -3   3  10       29.60       24.54      1.29 o 
  -1   3  10      173.61      168.88      4.08 o 
   1   3  10       55.50       58.20      1.97 o 
   3   3  10       25.66       30.82      1.50 o 
   5   3  10       23.67       28.66      1.56 o 
 -20   4  10       61.03       72.77      1.61 o 
 -18   4  10       53.00       62.50      3.75 o 
 -16   4  10        7.14        5.58      1.15 o 
 -14   4  10       60.63       70.45      3.27 o 
 -12   4  10       28.41       31.42      1.42 o 
 -10   4  10       68.19       77.54      2.30 o 
  -8   4  10       83.66       88.06      2.44 o 
  -6   4  10       23.85       30.62      1.18 o 
  -4   4  10        0.47        0.00      0.68 o 
  -2   4  10       17.35       23.63      1.42 o 
   0   4  10        3.57        6.49      0.88 o 
   2   4  10       33.85       39.92      2.60 o 
 -27   1  11        3.92        3.76      0.82 o 
 -25   1  11        1.61        2.02      0.68 o 
 -23   1  11        9.18        7.83      0.82 o 
 -21   1  11       30.11       31.21      1.42 o 
 -19   1  11       10.67        9.79      0.88 o 
 -17   1  11       19.88       24.09      1.29 o 
 -15   1  11       73.34       74.93      2.24 o 
 -13   1  11        6.88        6.35      0.82 o 
 -11   1  11        6.65        4.17      0.56 o 
  -9   1  11      154.47      137.26      3.04 o 
  -7   1  11        9.63        9.45      0.70 o 
  -5   1  11      791.73      775.48     12.73 o 
  -3   1  11      226.86      218.09      4.03 o 
  -1   1  11       48.05       45.05      1.12 o 
   1   1  11       31.06       32.06      1.03 o 
   3   1  11       22.33       24.86      0.93 o 
   5   1  11       22.68       20.64      0.99 o 
 -26   2  11        8.55       10.84      1.06 o 
 -24   2  11       21.69       26.19      1.64 o 
 -22   2  11        4.15        4.82      0.82 o 
 -20   2  11      166.65      155.90      3.88 o 
 -18   2  11      497.15      484.58     10.28 o 
 -16   2  11       18.71       20.51      1.23 o 
 -14   2  11       96.53      101.29      3.18 o 
 -12   2  11        1.14        1.58      0.47 o 
 -10   2  11       33.05       35.15      1.14 o 
  -8   2  11        2.41        3.09      0.56 o 
  -6   2  11       44.91       43.10      1.32 o 
  -4   2  11        3.29        5.36      0.62 o 
  -2   2  11        3.69        5.07      0.82 o 
   0   2  11       41.72       40.36      1.62 o 
   2   2  11       16.65       16.84      1.23 o 
   4   2  11       44.55       45.52      2.79 o 
 -23   3  11        7.83        7.18      0.88 o 
 -21   3  11        1.86        1.64      0.68 o 
 -19   3  11       52.88       53.75      2.60 o 
 -17   3  11       21.17       17.76      1.29 o 
 -15   3  11       16.20       18.56      0.96 o 
 -13   3  11       70.74       73.23      1.77 o 
 -11   3  11       43.36       43.25      1.33 o 
  -9   3  11        0.43        1.03      0.60 o 
  -7   3  11       47.59       50.46      1.92 o 
  -5   3  11       59.68       54.40      1.89 o 
  -3   3  11       10.98        8.43      0.88 o 
  -1   3  11        0.78        1.36      0.74 o 
   1   3  11       25.15       29.12      1.83 o 
 -16   4  11       56.94       63.52      3.08 o 
 -14   4  11        0.01       -0.77      0.96 o 
 -12   4  11       26.96       29.30      1.42 o 
 -10   4  11        0.58        1.80      0.74 o 
  -8   4  11        0.00       -0.19      0.68 o 
  -6   4  11       16.92       16.66      1.83 o 
 -26   0  12        0.79        0.19      0.96 o 
 -24   0  12        0.64        0.96      0.96 o 
 -22   0  12       13.86       13.47      1.54 o 
 -20   0  12       28.08       29.84      2.12 o 
 -18   0  12        7.26        6.35      1.15 o 
 -16   0  12        3.69        3.66      0.96 o 
 -14   0  12        2.09        0.38      0.96 o 
 -12   0  12      482.50      491.82     14.82 o 
 -10   0  12     1204.89     1263.13     36.00 o 
  -8   0  12        0.58        1.73      1.15 o 
  -6   0  12      391.33      381.97      8.02 o 
  -4   0  12        7.00        6.51      1.25 o 
  -2   0  12        6.42        6.44      1.06 o 
   0   0  12       17.27       16.90      2.02 o 
   2   0  12        0.02       -0.09      0.60 o 
 -25   1  12        4.36        2.79      0.82 o 
 -23   1  12       21.00       24.89      1.83 o 
 -21   1  12       67.83       59.89      2.04 o 
 -19   1  12       62.09       62.20      2.04 o 
 -17   1  12        5.73        3.82      0.68 o 
 -15   1  12        0.24       -0.96      0.96 o 
 -13   1  12       27.55       29.60      1.42 o 
 -11   1  12       11.43       11.68      0.95 o 
  -9   1  12      227.08      230.00      4.29 o 
  -7   1  12      259.88      254.99      4.62 o 
  -5   1  12        1.18        0.27      0.51 o 
  -3   1  12       38.12       38.49      1.73 o 
  -1   1  12       97.94       99.36      1.91 o 
   1   1  12        4.67        6.50      0.58 o 
 -22   2  12       21.86       23.24      1.42 o 
 -20   2  12       55.01       52.56      1.91 o 
 -18   2  12        1.63        1.64      0.68 o 
 -16   2  12       45.93       43.62      1.77 o 
 -14   2  12       45.85       49.99      1.83 o 
 -12   2  12       15.38       13.43      1.21 o 
 -10   2  12       13.23       13.58      0.93 o 
  -8   2  12      160.09      153.56      3.32 o 
  -6   2  12      244.31      239.44      4.43 o 
  -4   2  12       25.28       22.27      1.34 o 
  -2   2  12        6.94        4.79      0.65 o 
   0   2  12        0.25        0.82      0.74 o 
 -17   3  12       22.46       22.58      1.64 o 
 -15   3  12        0.13       -0.60      0.60 o 
 -13   3  12        1.11        1.64      0.68 o 
 -11   3  12        0.12        0.29      0.68 o 
  -9   3  12        0.63        0.15      0.60 o 
  -7   3  12       13.90       12.16      1.01 o 
  -5   3  12       11.54       10.27      1.01 o 
 -21   1  13        3.48        1.92      0.96 o 
 -19   1  13        4.92        5.20      0.82 o 
 -17   1  13        1.03       -0.68      0.68 o 
 -15   1  13       24.12       25.12      1.50 o 
 -13   1  13      304.01      310.29      7.01 o 
 -11   1  13      116.00      120.48      3.33 o 
  -9   1  13      134.51      138.55      2.89 o 
  -7   1  13       90.35       95.07      2.22 o 
  -5   1  13        0.13        0.07      0.51 o 
 -16   2  13        3.90        4.69      0.88 o 
 -14   2  13        2.16        2.45      0.74 o 
 -12   2  13        4.24        5.60      0.70 o 
 -10   2  13       54.81       59.88      1.66 o 
  -8   2  13        2.13        2.21      1.06 o 
                                                 
